# Supplementary material for: The transcriptional regulation effects of histidine, isoleucine and glutamate on free exopolysaccharide biosynthesis of Streptococcus thermophilus 937
Source: Front Microbiol. 2025 Jan 8;15:1476940. doi: 10.3389/fmicb.2024.1476940 (PMC11751036; doi:10.3389/fmicb.2024.1476940)
Supplement: Supplementary file 1 [file Data_Sheet_1.csv]

Gene_id	Gene name	Gene description	FC(LH/Lac)	Log2FC(LH/Lac)	Pvalue	Padjust	Significant	Regulate	CDM(O)_Rep1	CDM(O)_Rep2	CDM(O)_Rep3	CDM+HIG_Rep1	CDM+HIG_Rep2	CDM+HIG_Rep3	CDM(O)	CDM+HIG
GeFixPreAbcdefg1518	oppB	ABC transporter permease	3.056	1.611694291	7.40E-115	1.46E-111	yes	up	58.4	62.56	59.45	214.86	138.6	144.12	60.13666667	165.86
GeFixPreAbcdefg0050	purF	amidophosphoribosyltransferase	2.651	1.406288624	2.07E-114	2.05E-111	yes	up	133.65	136.98	137.37	411.58	283.11	278.12	136	324.27
GeFixPreAbcdefg1387	-	hypothetical protein	2.884	1.527931734	1.26E-100	8.26E-98	yes	up	445.05	431.76	454.67	1513.87	960.63	999.98	443.8266667	1158.16
GeFixPreAbcdefg1516	oppD	ABC transporter ATP-binding protein	2.952	1.561917042	7.69E-100	3.80E-97	yes	up	92.13	94.98	91.21	325.42	211.22	206.66	92.77333333	247.7666667
GeFixPreAbcdefg1964	ilvC	ketol-acid reductoisomerase	3.421	1.774610251	6.72E-94	2.65E-91	yes	up	145.17	149.77	148.43	625.58	373.89	381.01	147.79	460.16
GeFixPreAbcdefg1515	oppF	ABC transporter ATP-binding protein	2.867	1.519614538	2.90E-87	9.56E-85	yes	up	113.72	117.23	114.17	389.38	242.21	263.04	115.04	298.21
GeFixPreAbcdefg0051	purM	phosphoribosylformylglycinamidine cyclo-ligase	2.71	1.438473902	2.89E-83	8.15E-81	yes	up	141.84	147.05	146.26	474.39	298.31	296.53	145.05	356.41
GeFixPreAbcdefg1388	-	MFS transporter permease	3.009	1.589500447	2.59E-82	6.39E-80	yes	up	116.63	116.13	114.18	424.82	257.43	266.09	115.6466667	316.1133333
GeFixPreAbcdefg1022	uvrD	DNA helicase PcrA	0.342	-1.549663075	5.79E-82	1.27E-79	yes	down	72.2	72.99	74.15	29.92	18.54	19.35	73.11333333	22.60333333
GeFixPreAbcdefg1818	-	conserved hypothetical protein	0.402	-1.315633108	4.56E-81	9.00E-79	yes	down	1498.92	1546.77	1517.42	700.9	452.77	500.3	1521.036667	551.3233333
GeFixPreAbcdefg1517	oppC	ABC transporter permease	2.939	1.555544813	5.66E-79	1.02E-76	yes	up	75.2	74.54	70.78	248.45	162.18	173.35	73.50666667	194.66
GeFixPreAbcdefg1736	cah	carbonic anhydrase family protein	0.215	-2.215216923	1.25E-74	2.05E-72	yes	down	82.64	81.7	88.91	22.02	12.74	14.68	84.41666667	16.48
GeFixPreAbcdefg1193	-	DUF4118 domain-containing protein	2.346	1.230366797	1.02E-73	1.55E-71	yes	up	52.12	54.97	54.41	146.73	95.23	99.69	53.83333333	113.8833333
GeFixPreAbcdefg1011	-	peptide MFS transporter	0.297	-1.752979529	1.77E-73	2.50E-71	yes	down	226.17	235.9	228.32	72.25	53.19	57.11	230.13	60.85
GeFixPreAbcdefg1827	corA	magnesium transporter CorA family protein	0.296	-1.755507415	6.78E-73	8.93E-71	yes	down	127.76	138.1	137.25	46.75	28.36	32.73	134.37	35.94666667
GeFixPreAbcdefg1645	prfC	peptide chain release factor 3	0.385	-1.378712032	1.32E-72	1.63E-70	yes	down	92.53	91.97	94.75	42.07	27.3	27.59	93.08333333	32.32
GeFixPreAbcdefg2112	-	LysM peptidoglycan-binding domain-containing protein	5.812	2.539142918	3.08E-70	3.58E-68	yes	up	553.73	546.64	562.54	3095.85	2616.54	2797.47	554.3033333	2836.62
GeFixPreAbcdefg0442	rny	ribonuclease Y	0.408	-1.294698055	2.35E-69	2.58E-67	yes	down	304.67	312.12	314.6	141.15	96.18	103.24	310.4633333	113.5233333
GeFixPreAbcdefg0013	ftsH	ATP-dependent metallopeptidase FtsH/Yme1/Tma family protein	0.413	-1.275413793	1.47E-65	1.53E-63	yes	down	725.8	742.75	750.22	363.45	222.93	242.88	739.59	276.42
GeFixPreAbcdefg1829	-	DUF4300 family protein	0.364	-1.458601922	1.45E-58	1.44E-56	yes	down	158.24	156.71	152.61	68.39	44.04	41.67	155.8533333	51.36666667
GeFixPreAbcdefg1772	rlmN	23S rRNA (adenine(2503)-C(2))-methyltransferase RlmN	0.37	-1.432498665	8.20E-57	7.71E-55	yes	down	211.39	209.62	221.98	86.32	61.9	64.88	214.33	71.03333333
GeFixPreAbcdefg1192	-	hypothetical protein	3.199	1.677549956	7.85E-55	7.05E-53	yes	up	31.46	32.96	32.23	128.37	75.62	77.5	32.21666667	93.83
GeFixPreAbcdefg1832	rpsF	30S ribosomal protein S6	0.346	-1.530276766	2.46E-54	2.12E-52	yes	down	1142.07	1159.7	1159.49	508.24	286	303.33	1153.753333	365.8566667
GeFixPreAbcdefg1446	-	hypothetical protein	0.179	-2.485576809	3.03E-54	2.50E-52	yes	down	47.27	48.98	52.61	10	7.06	6.85	49.62	7.97
GeFixPreAbcdefg0041	cwlO	CHAP domain-containing protein	2.411	1.269589026	2.30E-50	1.82E-48	yes	up	1525.83	1554.69	1559.64	3983.41	3002.7	2987.91	1546.72	3324.673333
GeFixPreAbcdefg1556	rgpI	glycosyltransferase family 2 protein	0.428	-1.225648697	9.50E-50	7.21E-48	yes	down	276.55	285.02	274.69	131.34	90.74	98.39	278.7533333	106.8233333
GeFixPreAbcdefg1184	galE	UDP-glucose 4-epimerase GalE	2.19	1.130802659	2.25E-49	1.65E-47	yes	up	172.09	179.96	169.15	454.92	294.99	283.38	173.7333333	344.43
GeFixPreAbcdefg1655	ddl	D-alanine--D-alanine ligase	0.492	-1.022710834	3.11E-49	2.19E-47	yes	down	169.61	172.67	168.21	96.76	64.8	64.86	170.1633333	75.47333333
GeFixPreAbcdefg1559	dnaG	DNA primase	0.335	-1.577219663	7.19E-48	4.89E-46	yes	down	340.17	350.13	338.21	146.95	80.7	87.5	342.8366667	105.05
GeFixPreAbcdefg1436	-	Predicted membrane protein	0.368	-1.441262159	2.88E-47	1.90E-45	yes	down	135.02	136.83	134.7	56.71	36.94	41.24	135.5166667	44.96333333
GeFixPreAbcdefg0052	purN	phosphoribosylglycinamide formyltransferase	2.537	1.343107671	4.93E-46	3.14E-44	yes	up	127.67	141.72	134.54	420.23	252.61	259.14	134.6433333	310.66
GeFixPreAbcdefg1250	recJ	single-stranded-DNA-specific exonuclease RecJ	0.395	-1.338863223	6.88E-45	4.25E-43	yes	down	55.37	58.03	56.6	24.15	17.19	18.73	56.66666667	20.02333333
GeFixPreAbcdefg1773	-	DUF1027 domain-containing protein	0.391	-1.355186064	1.20E-44	7.15E-43	yes	down	141.64	153.25	151.18	64.02	44	48.37	148.69	52.13
GeFixPreAbcdefg1558	rpoD	RNA polymerase sigma factor RpoD	0.406	-1.299059944	1.65E-44	9.59E-43	yes	down	322.2	342.33	336.53	165.49	95.92	108.01	333.6866667	123.14
GeFixPreAbcdefg1737	-	Acetyltransferase, GNAT family	0.335	-1.576576327	7.03E-44	3.97E-42	yes	down	226.81	207.57	229.22	80.81	60.46	58.02	221.2	66.43
GeFixPreAbcdefg1247	dnaD	DnaD domain-containing protein	0.359	-1.478644211	2.16E-42	1.18E-40	yes	down	159.19	163.99	165.06	72.53	40.48	46.44	162.7466667	53.15
GeFixPreAbcdefg1845	lepB	MULTISPECIES: signal peptidase I	0.448	-1.15804225	2.45E-42	1.31E-40	yes	down	370.95	370.08	361.4	199.58	119.5	129.29	367.4766667	149.4566667
GeFixPreAbcdefg1231	gpmA	phosphoglycerate mutase	1.793	0.841982035	2.80E-42	1.46E-40	no	up	2389.05	2383.9	2438.53	4850.48	3340.45	3421.29	2403.826667	3870.74
GeFixPreAbcdefg1435	-	nitroreductase family protein	0.41	-1.284564809	3.81E-42	1.93E-40	yes	down	406.07	408.05	405.24	182.99	123.82	141.81	406.4533333	149.54
GeFixPreAbcdefg0919	znuA	zinc ABC transporter substrate-binding protein AdcA	0.305	-1.710780577	2.46E-41	1.22E-39	yes	down	480.21	503.59	492.33	195.76	100.85	116.91	492.0433333	137.84
GeFixPreAbcdefg1246	-	endonuclease III	0.353	-1.500665472	4.14E-41	1.99E-39	yes	down	143.88	150.22	140.11	64.29	35.69	39.86	144.7366667	46.61333333
GeFixPreAbcdefg1557	-	conserved hypothetical protein	0.424	-1.237575117	7.97E-41	3.75E-39	yes	down	346.64	339.76	332.86	166.91	106.23	117.89	339.7533333	130.3433333
GeFixPreAbcdefg0497	pepF	oligoendopeptidase F	0.506	-0.982268025	5.53E-40	2.54E-38	no	down	156.73	163.41	166.68	97.33	61.54	63.9	162.2733333	74.25666667
GeFixPreAbcdefg0046	plsX	phosphate acyltransferase PlsX	0.528	-0.920399191	8.82E-40	3.96E-38	no	down	225.88	234.36	233.06	137.04	96.68	95.16	231.1	109.6266667
GeFixPreAbcdefg1519	oppA	peptide ABC transporter substrate-binding protein	3.106	1.634846091	2.71E-39	1.19E-37	yes	up	253.38	258.77	259.58	792.18	652.22	672.24	257.2433333	705.5466667
GeFixPreAbcdefg1639	deaD	DEAD/DEAH box helicase	0.442	-1.176825646	1.38E-38	5.94E-37	yes	down	391.37	401.1	394.35	218.87	128.19	131.32	395.6066667	159.46
GeFixPreAbcdefg0108	rpsB	30S ribosomal protein S2	0.536	-0.89934906	6.45E-38	2.71E-36	no	down	1009.06	1005.9	1030.95	607.96	417.58	439.88	1015.303333	488.4733333
GeFixPreAbcdefg0674	folD	bifunctional methylenetetrahydrofolate dehydrogenase/methenyltetrahydrofolate cyclohydrolase	3.191	1.674086517	5.68E-37	2.34E-35	yes	up	11.85	11.61	13.2	43.87	30.63	30.57	12.22	35.02333333
GeFixPreAbcdefg1725	-	PDZ domain-containing protein	0.423	-1.241679742	2.27E-36	9.16E-35	yes	down	454.71	472.19	456.58	238.37	135.83	157.35	461.16	177.1833333
GeFixPreAbcdefg1817	nusB	transcription antitermination factor NusB	0.391	-1.353846557	3.48E-36	1.38E-34	yes	down	2302.46	2257	2292.86	946.45	668.47	777.72	2284.106667	797.5466667
GeFixPreAbcdefg0677	recR	recombination protein RecR	0.249	-2.007045657	5.41E-36	2.10E-34	yes	down	122.26	130.72	130.56	30.17	25.17	28.92	127.8466667	28.08666667
GeFixPreAbcdefg1191	-	DUF2194 domain-containing protein	3.247	1.699313719	2.21E-35	8.38E-34	yes	up	30.45	35.25	31.83	139.57	74.58	76.79	32.51	96.98
GeFixPreAbcdefg0053	purH	purine biosynthesis protein purH	2.749	1.458893497	2.42E-35	9.03E-34	yes	up	201.98	215.89	200.83	737.29	418.68	403.1	206.2333333	519.69
GeFixPreAbcdefg0856	-	subtilisin-like serine protease	2.891	1.531384947	3.26E-35	1.19E-33	yes	up	15.8	16.29	15.81	60.35	32.34	34.33	15.96666667	42.34
GeFixPreAbcdefg0522	atpE	MULTISPECIES: F0F1 ATP synthase subunit C	1.875	0.906526712	4.19E-35	1.50E-33	no	up	4395.22	4091.88	4438.25	9642.35	5904.04	6581.17	4308.45	7375.853333
GeFixPreAbcdefg1676	-	DUF536 domain-containing protein	1.914	0.936830576	6.07E-35	2.10E-33	no	up	283.4	283.53	278.09	641.23	395.64	428.24	281.6733333	488.37
GeFixPreAbcdefg1465	-	hypothetical protein	5.089	2.347418096	6.27E-35	2.13E-33	yes	up	284.82	290.58	262.85	1384.52	1160.63	1258.75	279.4166667	1267.966667
GeFixPreAbcdefg0197	wecA	undecaprenyl/decaprenyl-phosphate alpha-N-acetylglucosaminyl 1-phosphate transferase	0.525	-0.929084909	8.02E-35	2.68E-33	no	down	354.73	346.53	353.51	217.88	136.31	146.61	351.59	166.9333333
GeFixPreAbcdefg0076	tag	DNA-3-methyladenine glycosylase I	0.47	-1.088355099	2.44E-34	8.05E-33	yes	down	209.8	222.44	223.19	113.03	79.43	83.94	218.4766667	92.13333333
GeFixPreAbcdefg1463	-	KxxxW-cyclized peptide pheromone	15.248	3.93050788	3.86E-34	1.25E-32	yes	up	2185.34	1998.73	2361.92	64100.86	17957.55	18997.69	2181.996667	33685.36667
GeFixPreAbcdefg1819	efp	elongation factor P	0.537	-0.897605474	4.05E-34	1.29E-32	no	down	2499.94	2502.31	2487.44	1474.92	1033.76	1093.97	2496.563333	1200.883333
GeFixPreAbcdefg1883	-	CoA-binding protein	0.554	-0.852792482	4.37E-34	1.37E-32	no	down	1566.53	1605.87	1578.15	979.53	665.46	718.26	1583.516667	787.75
GeFixPreAbcdefg0585	-	MULTISPECIES: YSIRK signal domain/LPXTG anchor domain surface protein	0.43	-1.218679125	4.63E-34	1.43E-32	yes	down	299.57	314.2	307.26	141.31	98.87	112.72	307.01	117.6333333
GeFixPreAbcdefg0163	-	-	2.016	1.011283993	9.90E-33	3.01E-31	yes	up	202.79	195.73	215.6	487.51	316.82	315.06	204.7066667	373.13
GeFixPreAbcdefg1185	-	Predicted protein	2.078	1.055123562	5.18E-31	1.55E-29	yes	up	99.3	94.17	97.76	230.57	156.6	157.94	97.07666667	181.7033333
GeFixPreAbcdefg1221	pyk	pyruvate kinase	1.717	0.779967729	7.57E-31	2.23E-29	no	up	2530.37	2648.71	2582.76	4893.19	3488.45	3548.05	2587.28	3976.563333
GeFixPreAbcdefg1769	mdlA	ATP-binding cassette domain-containing protein	0.243	-2.039663394	1.67E-30	4.85E-29	yes	down	161.65	170.59	164.67	35.71	34.16	35.56	165.6366667	35.14333333
GeFixPreAbcdefg1770	-	hypothetical protein	0.248	-2.013766279	7.94E-30	2.27E-28	yes	down	222.26	218.1	221.41	50.67	41.86	52.16	220.59	48.23
GeFixPreAbcdefg1248	metA	homoserine O-succinyltransferase	0.384	-1.382539341	3.68E-29	1.04E-27	yes	down	139.93	143.54	141.72	71.06	37.52	40.95	141.73	49.84333333
GeFixPreAbcdefg0147	-	PFL family protein	1.877	0.908688351	1.26E-28	3.51E-27	no	up	125.49	116.44	121.82	264.84	176.85	174.44	121.25	205.3766667
GeFixPreAbcdefg1824	-	ATP-binding cassette domain-containing protein	0.543	-0.881807757	2.10E-27	5.76E-26	no	down	751.4	776.27	772.12	507.82	314.74	312.28	766.5966667	378.28
GeFixPreAbcdefg1752	-	thioredoxin family protein	0.391	-1.353458314	2.78E-27	7.53E-26	yes	down	178.28	182.01	180.6	70.51	57.02	59.93	180.2966667	62.48666667
GeFixPreAbcdefg1189	pelG	Predicted membrane protein	3.208	1.681763087	1.17E-26	3.13E-25	yes	up	33.33	38.33	33.93	153.79	81.03	77.82	35.19666667	104.2133333
GeFixPreAbcdefg1571	glnH	ABC transporter permease subunit	0.548	-0.867411658	2.36E-26	6.23E-25	no	down	278.15	288.02	279.94	169.11	117.84	127.9	282.0366667	138.2833333
GeFixPreAbcdefg1809	aroF	3-deoxy-7-phosphoheptulonate synthase	0.648	-0.626997142	2.62E-26	6.82E-25	no	down	866.44	898.84	883.52	647.31	438.17	456.08	882.9333333	513.8533333
GeFixPreAbcdefg1806	alr	alanine racemase	0.328	-1.610063768	3.75E-26	9.62E-25	yes	down	79.89	81.97	81.33	36.3	17.66	19.52	81.06333333	24.49333333
GeFixPreAbcdefg1831	ssb	single-stranded DNA-binding protein	0.393	-1.346326876	1.51E-25	3.82E-24	yes	down	486.48	515.58	501.71	261.75	135.34	147.16	501.2566667	181.4166667
GeFixPreAbcdefg1488	pulA	hypothetical protein	1.679	0.747228836	1.31E-24	3.28E-23	no	up	18.76	19.82	18.9	37.19	24.88	24.86	19.16	28.97666667
GeFixPreAbcdefg1190	pelF	GT4 family glycosyltransferase PelF	3.049	1.608339357	2.62E-24	6.48E-23	yes	up	32.06	33.17	31.14	135.26	68.7	67.92	32.12333333	90.62666667
GeFixPreAbcdefg0641	folA	dihydrofolate reductase	0.506	-0.98306095	2.88E-24	7.02E-23	no	down	412.09	398.09	420.53	225.39	157.43	174.46	410.2366667	185.76
GeFixPreAbcdefg1884	trxA	thioredoxin	0.58	-0.784817778	4.27E-24	1.03E-22	no	down	2620.59	2471.3	2465.97	1678.52	1075.2	1210.85	2519.286667	1321.523333
GeFixPreAbcdefg1726	coaD	pantetheine-phosphate adenylyltransferase	0.484	-1.047127637	5.69E-24	1.35E-22	yes	down	413.65	425.37	412.09	255.5	142.03	155.58	417.0366667	184.37
GeFixPreAbcdefg0841	pgm	phospho-sugar mutase	1.649	0.721783554	7.32E-24	1.72E-22	no	up	264.43	279.19	270.73	541.46	339.09	337.26	271.45	405.9366667
GeFixPreAbcdefg1771	-	VanZ family protein	0.426	-1.23106491	1.00E-23	2.33E-22	yes	down	261.1	261.22	244.48	114.53	81.13	95.91	255.6	97.19
GeFixPreAbcdefg0049	purL	phosphoribosylformylglycinamidine synthase	2.961	1.566144643	3.57E-23	8.20E-22	yes	up	111.33	122.41	117.84	321.69	298.04	291.86	117.1933333	303.8633333
GeFixPreAbcdefg1187	cotH	Uncharacterized conserved protein	3.12	1.641320536	9.52E-23	2.16E-21	yes	up	43.21	45.01	45.67	195.86	95.9	95.95	44.63	129.2366667
GeFixPreAbcdefg0060	purK	5-(carboxyamino)imidazole ribonucleotide synthase	1.668	0.738544551	1.17E-22	2.62E-21	no	up	231.37	251.62	236.31	442.58	316.48	315.96	239.7666667	358.34
GeFixPreAbcdefg0750	-	HAD family hydrolase	0.456	-1.134461567	1.36E-22	3.01E-21	yes	down	496.81	532.85	505.81	237.93	182.54	199.71	511.8233333	206.7266667
GeFixPreAbcdefg1624	ligA	NAD-dependent DNA ligase LigA	0.626	-0.675108351	2.44E-22	5.34E-21	no	down	248.1	251.01	244.02	172.22	121.53	123.42	247.71	139.0566667
GeFixPreAbcdefg1479	galK	galactokinase	2.029	1.020994494	2.69E-22	5.82E-21	yes	up	57.5	60.7	58.43	150.94	86.2	89.94	58.87666667	109.0266667
GeFixPreAbcdefg1049	malQ	4-alpha-glucanotransferase	2.12	1.084358754	2.71E-22	5.82E-21	yes	up	701.94	718.46	705.26	1946.93	1106.35	1077.36	708.5533333	1376.88
GeFixPreAbcdefg0675	nnrD	NAD(P)H-hydrate dehydratase	2.749	1.459155725	4.03E-22	8.56E-21	yes	up	12.65	14.96	12.92	39.76	31.43	28.3	13.51	33.16333333
GeFixPreAbcdefg1477	galE	UDP glucose 4 epimerase	2.254	1.172243608	4.28E-22	8.99E-21	yes	up	101.84	109.86	110.44	315.57	175.21	174.97	107.38	221.9166667
GeFixPreAbcdefg0762	hsdS	restriction endonuclease subunit S	1.716	0.778998505	4.77E-22	9.91E-21	no	up	48.28	51.82	49.86	102.38	64.85	65.61	49.98666667	77.61333333
GeFixPreAbcdefg1823	-	ABC transporter ATP-binding protein	0.553	-0.853532003	6.12E-22	1.26E-20	no	down	740.03	750.53	762.34	512.18	297.03	325.47	750.9666667	378.2266667
GeFixPreAbcdefg1048	glgP	glycogen/starch/alpha-glucan family phosphorylase	2.034	1.02435574	1.58E-21	3.22E-20	yes	up	699.11	719.22	724.56	1870.52	1067.55	1051.95	714.2966667	1330.006667
GeFixPreAbcdefg1041	phoU	phosphate uptake regulator, PhoU	1.5	0.585024764	2.55E-21	5.13E-20	no	up	323.9	327.97	330.34	568.61	376.7	383.41	327.4033333	442.9066667
GeFixPreAbcdefg0465	-	DUF308 domain-containing protein	2.535	1.341757061	2.74E-21	5.47E-20	yes	up	848.91	832.89	828.89	2891.79	1494.82	1498.63	836.8966667	1961.746667
GeFixPreAbcdefg0303	fmnP	ECF transporter S component	0.474	-1.076417552	4.17E-21	8.23E-20	yes	down	127.82	127.09	130.13	63.08	48.23	51.25	128.3466667	54.18666667
GeFixPreAbcdefg0671	feoB	ferrous iron transport protein B	1.536	0.619641495	4.91E-21	9.59E-20	no	up	62.47	63.75	62	109.53	74.64	75.83	62.74	86.66666667
GeFixPreAbcdefg1721	-	sodium:proton antiporter	0.654	-0.612125342	5.03E-21	9.73E-20	no	down	246.44	259.62	254.37	196.09	123.77	129.78	253.4766667	149.88
GeFixPreAbcdefg0075	ruvA	Holliday junction branch migration protein RuvA	0.48	-1.057491721	5.37E-21	1.03E-19	yes	down	299.71	300.18	297.73	150.86	108.58	124.91	299.2066667	128.1166667
GeFixPreAbcdefg1224	-	Sua5/YciO/YrdC/YwlC family protein	3.457	1.789373409	6.64E-21	1.26E-19	yes	up	138.6	135.94	139.46	701.51	320.4	317.52	138	446.4766667
GeFixPreAbcdefg1979	pepO	endopeptidase	0.589	-0.763175014	7.74E-21	1.46E-19	no	down	302.99	327.81	315.74	221.41	134.41	148.75	315.5133333	168.19
GeFixPreAbcdefg1437	-	aldo/keto reductase	0.338	-1.563885143	1.50E-20	2.79E-19	yes	down	168.26	165.5	172.41	80.5	37.51	40.91	168.7233333	52.97333333
GeFixPreAbcdefg0528	atpD	F0F1 ATP synthase subunit beta	1.547	0.629671984	8.43E-20	1.56E-18	no	up	1704.7	1789.82	1733.75	3257.24	2010.15	2067.66	1742.756667	2445.016667
GeFixPreAbcdefg1188	-	exopolysaccharide Pel transporter PelG	3.092	1.628578346	1.77E-19	3.24E-18	yes	up	40.75	47.5	50.55	188.32	95.86	111.7	46.26666667	131.96
GeFixPreAbcdefg0524	atpF	F0F1 ATP synthase subunit B	1.596	0.674593176	1.95E-19	3.53E-18	no	up	1710.99	1752.45	1690.85	3350.3	2048.52	2082.3	1718.096667	2493.706667
GeFixPreAbcdefg0529	atpC	F0F1 ATP synthase subunit epsilon	1.504	0.588592456	2.43E-19	4.36E-18	no	up	2773	2870.75	2753.03	4702.52	3281.31	3357.03	2798.926667	3780.286667
GeFixPreAbcdefg0729	tex	RNA-binding transcriptional accessory protein	0.653	-0.615117962	3.54E-19	6.29E-18	no	down	265.52	278.95	267.78	199.91	133.25	143.24	270.75	158.8
GeFixPreAbcdefg0712	eta	ethanolamine utilization protein EutJ	0.154	-2.701915501	4.97E-19	8.76E-18	yes	down	9.64	12.8	11.65	1.45	1.87	1.27	11.36333333	1.53
GeFixPreAbcdefg1406	-	branched-chain amino acid transport system II carrier protein	0.583	-0.77737254	9.36E-19	1.64E-17	no	down	251.93	260.52	258.82	160.78	117.07	123.7	257.09	133.85
GeFixPreAbcdefg1810	secA	preprotein translocase subunit SecA	0.492	-1.022660702	1.17E-18	2.03E-17	yes	down	814.02	825.5	818.27	524.47	282.58	302.18	819.2633333	369.7433333
GeFixPreAbcdefg1356	pheS	phenylalanine--tRNA ligase subunit alpha	1.693	0.759883144	3.30E-18	5.62E-17	no	up	79.78	83.31	86.05	159.53	103.99	115.83	83.04666667	126.45
GeFixPreAbcdefg1331	pheS	phenylalanine--tRNA ligase subunit alpha	1.693	0.759883144	3.30E-18	5.62E-17	no	up	79.78	83.31	86.05	159.53	103.99	115.83	83.04666667	126.45
GeFixPreAbcdefg1186	-	hypothetical protein	3.009	1.589289859	4.01E-18	6.77E-17	yes	up	39.68	43.99	48.92	181.88	92.47	94.84	44.19666667	123.0633333
GeFixPreAbcdefg0687	rnr	ribonuclease R	0.611	-0.710821317	7.27E-18	1.22E-16	no	down	101.45	105.17	99.98	73.97	45.25	50.14	102.2	56.45333333
GeFixPreAbcdefg0196	mecA1_2	adaptor protein MecA	0.524	-0.931649167	1.07E-17	1.78E-16	no	down	323.7	332.19	315.33	217.33	125.6	122.66	323.74	155.1966667
GeFixPreAbcdefg1730	-	amino acid ABC transporter ATP-binding protein	0.371	-1.428861335	1.42E-17	2.34E-16	yes	down	33.13	32.64	32.6	15.69	7.63	10.06	32.79	11.12666667
GeFixPreAbcdefg1410	-	amino acid permease	0.315	-1.667188039	1.44E-17	2.35E-16	yes	down	59.34	57.68	57.98	15.78	15.82	16.39	58.33333333	15.99666667
GeFixPreAbcdefg1714	-	hypothetical protein	2.032	1.022894878	1.88E-17	3.05E-16	yes	up	477.58	479.54	479.23	976.37	805.62	800.71	478.7833333	860.9
GeFixPreAbcdefg2091	-	CsbD family protein	3.521	1.816125366	2.05E-17	3.29E-16	yes	up	2598.59	2631.67	2593.75	14160.04	5749.41	6148.52	2608.003333	8685.99
GeFixPreAbcdefg1933	tadA	nucleoside deaminase	0.496	-1.012633727	3.23E-17	5.15E-16	yes	down	60.16	61.8	62.22	34.07	23.75	24.27	61.39333333	27.36333333
GeFixPreAbcdefg1555	-	DUF2142 domain-containing protein	0.249	-2.007144145	5.31E-17	8.39E-16	yes	down	101.41	94.86	96.94	18.86	20.67	23.32	97.73666667	20.95
GeFixPreAbcdefg0525	atpH	F0F1 ATP synthase subunit delta	1.616	0.692211992	5.42E-17	8.49E-16	no	up	938.11	953.93	950.14	1895.37	1128.74	1159.41	947.3933333	1394.506667
GeFixPreAbcdefg0920	-	hypothetical protein	0.461	-1.116592488	6.19E-17	9.63E-16	yes	down	100.66	109.05	95.4	54.95	33.99	38.48	101.7033333	42.47333333
GeFixPreAbcdefg1478	galT	Galactose-1-phosphate uridyltransferase	2.047	1.033286723	1.31E-16	2.03E-15	yes	up	73.3	77.46	74.69	202.59	111.09	110.07	75.15	141.25
GeFixPreAbcdefg1873	purR	pur operon repressor	1.89	0.918137099	1.73E-16	2.65E-15	no	up	44.52	46.68	46.76	91.37	70.27	70.58	45.98666667	77.40666667
GeFixPreAbcdefg0532	tpiA	triose-phosphate isomerase	1.612	0.688785073	3.04E-16	4.61E-15	no	up	926.62	901.56	922.38	1597.68	1164	1199.31	916.8533333	1320.33
GeFixPreAbcdefg2087	-	GlsB/YeaQ/YmgE family stress response membrane protein	4.01	2.003467215	4.36E-16	6.57E-15	yes	up	1236.24	1175.48	1250.45	7946.25	2960.65	3129.27	1220.723333	4678.723333
GeFixPreAbcdefg1574	obgE	GTPase ObgE	0.582	-0.781728899	5.93E-16	8.88E-15	no	down	77.76	84.95	81.34	58.64	34.43	36	81.35	43.02333333
GeFixPreAbcdefg0012	hprT	hypoxanthine phosphoribosyltransferase	0.368	-1.442782673	1.02E-15	1.51E-14	yes	down	881.41	865.55	906.97	470.49	210.18	230.78	884.6433333	303.8166667
GeFixPreAbcdefg1777	mraY	phospho-N-acetylmuramoyl-pentapeptide-transferase	0.582	-0.781801721	2.80E-15	4.12E-14	no	down	425.81	446.52	420.45	262.68	200.58	205.74	430.9266667	223
GeFixPreAbcdefg1862	pgk	phosphoglycerate kinase	1.412	0.49775691	3.69E-15	5.40E-14	no	up	1163.37	1176.1	1183.5	1937.34	1235.14	1317.63	1174.323333	1496.703333
GeFixPreAbcdefg1768	mdlB	ABC transporter ATP-binding protein	0.274	-1.866848439	4.32E-15	6.28E-14	yes	down	200.4	209.06	202.45	42.91	48.86	52.34	203.97	48.03666667
GeFixPreAbcdefg1389	-	ThiF family adenylyltransferase	3.046	1.60678231	5.28E-15	7.62E-14	yes	up	84.9	82.62	90.53	393.5	171.43	173.12	86.01666667	246.0166667
GeFixPreAbcdefg1830	rpsR	30S ribosomal protein S18	0.487	-1.039159091	5.89E-15	8.44E-14	yes	down	2024.93	1960.31	2016.98	969.31	776.3	848.95	2000.74	864.8533333
GeFixPreAbcdefg0950	topA	type I DNA topoisomerase	0.615	-0.701627507	6.66E-15	9.46E-14	no	down	163.15	169.78	170.93	123.29	73.39	83.76	167.9533333	93.48
GeFixPreAbcdefg0735	-	DUF3270 domain-containing protein	0.534	-0.905614027	8.62E-15	1.22E-13	no	down	227.38	237.29	252.3	157.83	94.43	96.52	238.99	116.26
GeFixPreAbcdefg0006	mfd	transcription-repair coupling factor	0.594	-0.751751203	1.00E-14	1.40E-13	no	down	21.3	23.27	22.15	14.23	10.39	10.78	22.24	11.8
GeFixPreAbcdefg0523	atpB	F0F1 ATP synthase subunit A	1.68	0.748209474	1.05E-14	1.47E-13	no	up	896.33	948.75	891.67	1934.44	1123.91	1138.95	912.25	1399.1
GeFixPreAbcdefg0249	pbp2A	penicillin-binding protein	0.48	-1.059220426	1.10E-14	1.52E-13	yes	down	193.87	204.63	202.03	129.73	67.93	68.02	200.1766667	88.56
GeFixPreAbcdefg1972	thrC	threonine synthase	1.699	0.765012581	4.28E-14	5.87E-13	no	up	133.89	134.94	131.13	286.8	163.64	170.17	133.32	206.87
GeFixPreAbcdefg1699	-	EamA family transporter	0.58	-0.786187445	4.80E-14	6.54E-13	no	down	82.79	83.13	84.06	59.53	37.61	34.5	83.32666667	43.88
GeFixPreAbcdefg0765	endA	DNA/RNA non-specific endonuclease	1.684	0.751612431	5.41E-14	7.31E-13	no	up	84.15	83.72	82.42	148.75	114.11	112.68	83.43	125.18
GeFixPreAbcdefg2104	dnaB	replicative DNA helicase	0.412	-1.278530492	6.03E-14	8.10E-13	yes	down	430.51	474.44	435.97	166.61	158.82	157.39	446.9733333	160.94
GeFixPreAbcdefg1419	tcyL	amino acid ABC transporter permease	0.339	-1.559351473	7.01E-14	9.35E-13	yes	down	13.71	14.98	14.83	4.85	4.14	4.17	14.50666667	4.386666667
GeFixPreAbcdefg0751	-	histidine phosphatase family protein	1.588	0.666769732	7.88E-14	1.04E-12	no	up	132.89	126.65	134.49	233.54	166.65	161.47	131.3433333	187.22
GeFixPreAbcdefg0183	-	hypothetical protein	0.34	-1.556281781	8.54E-14	1.12E-12	yes	down	10.46	12.4	9.8	4.23	2.89	2.89	10.88666667	3.336666667
GeFixPreAbcdefg0527	atpG	F0F1 ATP synthase subunit gamma	1.589	0.667995867	8.70E-14	1.14E-12	no	up	1666.43	1758.87	1703.58	3398.49	1984.55	2046.65	1709.626667	2476.563333
GeFixPreAbcdefg0619	idi	type 2 isopentenyl-diphosphate Delta-isomerase	1.541	0.623949407	1.05E-13	1.36E-12	no	up	66.59	65.9	62.91	112.69	78.4	79.33	65.13333333	90.14
GeFixPreAbcdefg1808	aroF	3-deoxy-7-phosphoheptulonate synthase	0.392	-1.352372975	1.30E-13	1.68E-12	yes	down	90.04	98.91	91.12	52.22	23	26.76	93.35666667	33.99333333
GeFixPreAbcdefg1778	pbp2X	penicillin-binding protein	0.494	-1.016567545	1.31E-13	1.68E-12	yes	down	377.15	421.37	386.72	261.58	134.37	143.44	395.08	179.7966667
GeFixPreAbcdefg1731	-	amino acid ABC transporter permease	0.343	-1.543899235	1.36E-13	1.73E-12	yes	down	23.7	27.21	24.44	12.66	5.46	5.92	25.11666667	8.013333333
GeFixPreAbcdefg2058	-	ABC transporter ATP-binding protein	3.231	1.692097926	1.37E-13	1.73E-12	yes	up	50.23	56.46	51.63	265.49	107.68	110.01	52.77333333	161.06
GeFixPreAbcdefg0945	-	helix-turn-helix transcriptional regulator	0.666	-0.587303575	1.67E-13	2.10E-12	no	down	161.32	160.38	157.24	122.08	82.92	82.17	159.6466667	95.72333333
GeFixPreAbcdefg1727	-	16S rRNA (guanine(966)-N(2))-methyltransferase RsmD	0.454	-1.139761528	1.75E-13	2.19E-12	yes	down	340.65	382.37	357.22	225.76	112.66	115.35	360.08	151.2566667
GeFixPreAbcdefg1153	-	EbsA family protein	1.737	0.796212137	3.11E-13	3.86E-12	no	up	141.37	140.49	137.07	253.49	189.03	205.03	139.6433333	215.85
GeFixPreAbcdefg1288	trmK	tRNA (adenine-N(1))-methyltransferase	1.915	0.937293295	3.43E-13	4.24E-12	no	up	47.57	52.28	47.07	119.02	71.95	65.79	48.97333333	85.58666667
GeFixPreAbcdefg2089	-	MULTISPECIES: DUF2273 domain-containing protein	3.795	1.923991467	5.99E-13	7.35E-12	yes	up	967.4	932.68	1021.28	6309.14	2245.36	2249.49	973.7866667	3601.33
GeFixPreAbcdefg1751	-	hypothetical protein	0.365	-1.45578499	6.20E-13	7.56E-12	yes	down	175.07	174.79	183.7	55.82	55.65	58.59	177.8533333	56.68666667
GeFixPreAbcdefg0616	mvaK1	mevalonate kinase	1.674	0.743508928	6.62E-13	8.02E-12	no	up	32.24	35.02	30.94	62.62	43.01	42.35	32.73333333	49.32666667
GeFixPreAbcdefg0252	-	phosphatase PAP2 family protein	0.353	-1.503464026	6.87E-13	8.27E-12	yes	down	37.57	30.2	33.01	11.17	9.6	10.69	33.59333333	10.48666667
GeFixPreAbcdefg0796	-	divalent metal cation transporter	2.428	1.279795706	7.40E-13	8.85E-12	yes	up	14.23	14.25	13.01	46.86	23.3	23.13	13.83	31.09666667
GeFixPreAbcdefg0219	-	possible transcriptional regulator	0.463	-1.111110203	7.61E-13	9.05E-12	yes	down	161.54	171.39	171.27	107.86	53.62	54.55	168.0666667	72.01
GeFixPreAbcdefg1252	rnz	ribonuclease Z	0.392	-1.350611337	8.77E-13	1.04E-11	yes	down	91.56	99.34	98.59	54.94	26.53	24.27	96.49666667	35.24666667
GeFixPreAbcdefg1844	rnhC	ribonuclease HIII	0.456	-1.133771333	1.21E-12	1.42E-11	yes	down	186.51	209.96	202.72	126.48	63.84	62.46	199.73	84.26
GeFixPreAbcdefg0715	rumA	23S rRNA (uracil(1939)-C(5))-methyltransferase RlmD	1.607	0.684599114	1.31E-12	1.53E-11	no	up	64.84	70.18	68.81	118.98	82.33	91.66	67.94333333	97.65666667
GeFixPreAbcdefg0526	atpA	F0F1 ATP synthase subunit alpha	1.675	0.744522082	1.50E-12	1.75E-11	no	up	1695.17	1802.98	1720.14	3738.96	2121.95	2137.89	1739.43	2666.266667
GeFixPreAbcdefg0363	serS	seryl-tRNA synthetase	2.907	1.539355589	1.62E-12	1.87E-11	yes	up	447.24	459.21	460.23	1065.73	1167.12	1194.2	455.56	1142.35
GeFixPreAbcdefg0063	purB	MULTISPECIES: adenylosuccinate lyase	1.512	0.596452913	1.73E-12	1.99E-11	no	up	468.15	503.84	480.32	786.73	588.7	583.63	484.1033333	653.02
GeFixPreAbcdefg2057	-	radical SAM protein	3.766	1.913200829	1.79E-12	2.04E-11	yes	up	32.88	32.86	30.02	198.91	72.91	72.89	31.92	114.9033333
GeFixPreAbcdefg2090	-	Asp23/Gls24 family envelope stress response protein	3.728	1.898236145	1.95E-12	2.21E-11	yes	up	1038.62	1120.23	1088.34	6757.85	2407.4	2438.49	1082.396667	3867.913333
GeFixPreAbcdefg0597	queA	tRNA preQ1(34) S-adenosylmethionine ribosyltransferase-isomerase QueA	0.603	-0.728884017	2.90E-12	3.27E-11	no	down	118.76	122.53	126.81	93.23	55.5	53.72	122.7	67.48333333
GeFixPreAbcdefg0890	-	DUF1003 domain-containing protein	1.583	0.66269516	3.15E-12	3.54E-11	no	up	157.76	148.67	140.44	281.01	180.45	179.03	148.9566667	213.4966667
GeFixPreAbcdefg1828	-	DUF1129 domain-containing protein	0.39	-1.359563438	3.68E-12	4.11E-11	yes	down	250.93	265.47	257.82	85.86	86.56	89.83	258.0733333	87.41666667
GeFixPreAbcdefg1359	rnc	ribonuclease III	0.519	-0.946154523	5.55E-12	6.13E-11	no	down	87.36	88.99	84.14	44.69	37.52	37.55	86.83	39.92
GeFixPreAbcdefg1334	rnc	ribonuclease III	0.519	-0.946154523	5.55E-12	6.13E-11	no	down	87.36	88.99	84.14	44.69	37.52	37.55	86.83	39.92
GeFixPreAbcdefg0059	purE	5-(carboxyamino)imidazole ribonucleotide mutase	1.664	0.734586165	5.63E-12	6.18E-11	no	up	271.56	261.4	249.66	457.38	351.25	351.44	260.8733333	386.69
GeFixPreAbcdefg1040	pstB	phosphate ABC transporter ATP-binding protein	1.394	0.478760846	6.45E-12	7.04E-11	no	up	268.32	263.05	269.08	425.1	291.99	287.03	266.8166667	334.7066667
GeFixPreAbcdefg0039	mreC	rod shape-determining protein MreC	0.542	-0.883645671	6.87E-12	7.45E-11	no	down	126.61	123.25	124.45	87	45.44	53.24	124.77	61.89333333
GeFixPreAbcdefg0588	-	hypothetical protein	0.413	-1.275753056	7.48E-12	8.07E-11	yes	down	67.94	66.59	65.92	25.8	23.17	24.33	66.81666667	24.43333333
GeFixPreAbcdefg1226	leuC	3-isopropylmalate dehydratase large subunit	2.464	1.30100887	8.26E-12	8.86E-11	yes	up	47.47	48.95	49.16	175.23	78.71	81.36	48.52666667	111.7666667
GeFixPreAbcdefg0840	metF	5,10-methylenetetrahydrofolate reductase	1.924	0.944391284	1.05E-11	1.12E-10	no	up	12.68	13.24	13.56	31.06	19.82	18.04	13.16	22.97333333
GeFixPreAbcdefg2088	-	hypothetical protein	3.994	1.997839335	1.22E-11	1.30E-10	yes	up	541.18	560.52	535.74	3792.34	1237.34	1287.69	545.8133333	2105.79
GeFixPreAbcdefg0115	dacC	D-alanyl-D-alanine carboxypeptidase, penicillin-binding protein	0.561	-0.833621798	1.42E-11	1.50E-10	no	down	215.5	211.59	217.7	158.37	84.81	89.03	214.93	110.7366667
GeFixPreAbcdefg1573	-	hypothetical protein	0.61	-0.713842919	1.47E-11	1.54E-10	no	down	364.03	368.85	382.04	267.62	175.77	173.67	371.64	205.6866667
GeFixPreAbcdefg1893	tgt	tRNA guanosine(34) transglycosylase Tgt	0.298	-1.745329008	1.54E-11	1.61E-10	yes	down	138.41	137.37	142.01	30.27	37.37	38.96	139.2633333	35.53333333
GeFixPreAbcdefg1251	-	MULTISPECIES: SDR family oxidoreductase	0.437	-1.19352345	1.66E-11	1.73E-10	yes	down	95.5	110.12	105	63.37	28.61	33.85	103.54	41.94333333
GeFixPreAbcdefg1712	alaA	pyridoxal phosphate-dependent aminotransferase	0.593	-0.753264826	1.82E-11	1.89E-10	no	down	710.74	712.32	708.27	544.53	297	316.82	710.4433333	386.1166667
GeFixPreAbcdefg0845	fhs	formate--tetrahydrofolate ligase	2.69	1.427450959	2.01E-11	2.07E-10	yes	up	116.27	115.84	120.15	258.6	283.75	276.59	117.42	272.98
GeFixPreAbcdefg1210	estA	esterase family protein	0.484	-1.045566414	2.02E-11	2.07E-10	yes	down	39.17	39.74	40.18	26.09	12.83	14.19	39.69666667	17.70333333
GeFixPreAbcdefg0892	-	YvcK family protein	1.495	0.579722451	2.06E-11	2.10E-10	no	up	102.84	109.07	107.27	194.84	118.66	119.81	106.3933333	144.4366667
GeFixPreAbcdefg0344	ecfT	energy-coupling factor transporter transmembrane protein EcfT	0.474	-1.075606993	2.13E-11	2.16E-10	yes	down	21.15	25.74	25.31	13.44	8.01	9.51	24.06666667	10.32
GeFixPreAbcdefg0185	def	peptide deformylase	1.634	0.708663502	2.23E-11	2.25E-10	no	up	533.55	540.27	537.91	1127.27	629.26	655.06	537.2433333	803.8633333
GeFixPreAbcdefg1490	pulA	carbohydrate binding modules family 41 and 48 partial	1.864	0.898352359	2.33E-11	2.34E-10	no	up	21.29	20.41	21.03	42.71	32.67	29.29	20.91	34.89
GeFixPreAbcdefg1666	trpE	anthranilate synthase component I	3.387	1.760135802	2.45E-11	2.44E-10	yes	up	1.41	2.04	1.57	7.64	4.14	3.85	1.673333333	5.21
GeFixPreAbcdefg1723	-	SAM-dependent methyltransferase	0.642	-0.639223438	2.90E-11	2.88E-10	no	down	212.84	224.02	220.86	173.32	100.44	110.36	219.24	128.04
GeFixPreAbcdefg0485	-	hypothetical protein	0.621	-0.687753913	3.03E-11	2.99E-10	no	down	58.63	60.8	58.57	39.6	28.22	30.96	59.33333333	32.92666667
GeFixPreAbcdefg1659	trpA	tryptophan synthase subunit alpha	4.335	2.116015193	3.54E-11	3.48E-10	yes	up	3.53	3.6	2.01	19.3	8.74	8.91	3.046666667	12.31666667
GeFixPreAbcdefg1995	-	tyrosine-type recombinase/integrase	1.802	0.849425585	4.19E-11	4.09E-10	no	up	78.28	74.54	80.89	145.89	108.56	120.6	77.90333333	125.0166667
GeFixPreAbcdefg1420	tcyK	transporter substrate-binding domain-containing protein	0.362	-1.465888217	4.88E-11	4.74E-10	yes	down	12.33	14.39	13.73	4.41	4.48	4.02	13.48333333	4.303333333
GeFixPreAbcdefg1807	acpS	holo-ACP synthase	0.387	-1.370487038	5.29E-11	5.12E-10	yes	down	88.75	91.05	94.1	52.17	23.58	23.02	91.3	32.92333333
GeFixPreAbcdefg1642	thiT	energy-coupled thiamine transporter ThiT	0.585	-0.774292182	5.60E-11	5.40E-10	no	down	116.14	125.98	124.48	91.97	50.69	53.35	122.2	65.33666667
GeFixPreAbcdefg0761	hsdM	SAM-dependent DNA methyltransferase	1.527	0.610257715	5.73E-11	5.49E-10	no	up	42.64	43.9	43.39	81.63	49.74	48.94	43.31	60.10333333
GeFixPreAbcdefg1228	leuB	3-isopropylmalate dehydrogenase	2.934	1.552975424	5.97E-11	5.69E-10	yes	up	36.43	40.78	40.14	180.32	73.02	72.43	39.11666667	108.59
GeFixPreAbcdefg2125	-	ATP-binding cassette domain-containing protein	2.013	1.009450399	6.24E-11	5.92E-10	yes	up	296.31	304.03	293.62	834.18	414.7	419.03	297.9866667	555.97
GeFixPreAbcdefg0618	mvaK2	phosphomevalonate kinase	1.611	0.687643374	6.33E-11	5.98E-10	no	up	51.31	59.34	51.89	105.77	66.23	65.37	54.18	79.12333333
GeFixPreAbcdefg1229	leuA	2-isopropylmalate synthase	3.05	1.608625385	6.38E-11	6.00E-10	yes	up	36.28	35.88	36.79	177.35	67.01	71.2	36.31666667	105.1866667
GeFixPreAbcdefg1734	dinB	DNA polymerase IV	0.595	-0.74904586	7.07E-11	6.61E-10	no	down	47.49	45.8	44.23	29.18	22.87	21	45.84	24.35
GeFixPreAbcdefg1657	copA	copper-translocating P-type ATPase	0.631	-0.663956838	7.23E-11	6.74E-10	no	down	226.79	246.84	235.26	155.1	121.05	121.3	236.2966667	132.4833333
GeFixPreAbcdefg1418	tcyM	amino acid ABC transporter permease	0.323	-1.628940404	7.57E-11	7.02E-10	yes	down	15.88	15.32	13.68	4.17	4.21	4.41	14.96	4.263333333
GeFixPreAbcdefg2106	gdpP	DHH family phosphoesterase	0.591	-0.757634018	8.74E-11	8.07E-10	no	down	447.59	451.1	446.85	267.1	218.07	219.13	448.5133333	234.7666667
GeFixPreAbcdefg0224	-	AEC family transporter	0.583	-0.777763764	8.80E-11	8.09E-10	no	down	24.33	23.75	23.67	15.57	11.36	10.63	23.91666667	12.52
GeFixPreAbcdefg0891	rapZ	RNase adapter RapZ	1.591	0.670246519	8.99E-11	8.22E-10	no	up	101.13	110.6	100.22	206.16	119.21	126.74	103.9833333	150.7033333
GeFixPreAbcdefg0569	carB	carbamoyl-phosphate synthase large subunit	1.767	0.821497449	9.80E-11	8.92E-10	no	up	121.98	126.5	123.35	289.47	162.48	151.9	123.9433333	201.2833333
GeFixPreAbcdefg0061	-	hypothetical protein	1.563	0.644658459	1.01E-10	9.18E-10	no	up	285.53	291.91	293.18	473.9	367.97	368.54	290.2066667	403.47
GeFixPreAbcdefg0980	-	alcohol dehydrogenase catalytic domain-containing protein	1.439	0.525553001	1.29E-10	1.16E-09	no	up	116.32	116.22	120.99	186.99	132.41	136.49	117.8433333	151.9633333
GeFixPreAbcdefg0617	mvaD	diphosphomevalonate decarboxylase	1.601	0.679201616	1.42E-10	1.28E-09	no	up	46.56	51.55	49.69	97.5	60.15	57.49	49.26666667	71.71333333
GeFixPreAbcdefg0370	pbuG	NCS2 family permease	0.518	-0.94873407	1.73E-10	1.55E-09	no	down	21.26	22.38	22.89	11.25	9.52	9.74	22.17666667	10.17
GeFixPreAbcdefg2047	-	ThiF family adenylyltransferase	3.624	1.857392953	2.11E-10	1.88E-09	yes	up	3.26	2.79	2.38	15.6	6.46	6.67	2.81	9.576666667
GeFixPreAbcdefg0481	-	CHAP domain-containing protein	2.164	1.11376341	2.18E-10	1.93E-09	yes	up	789.31	816.04	804.68	2503.85	1153.77	1205.04	803.3433333	1620.886667
GeFixPreAbcdefg1460	-	coenzyme PQQ synthesis protein	5.476	2.453167941	2.64E-10	2.33E-09	yes	up	6.83	6.84	6.07	67.77	18.05	20.13	6.58	35.31666667
GeFixPreAbcdefg0884	-	RidA family protein	1.816	0.86055644	2.78E-10	2.44E-09	no	up	91.85	98.05	93.9	177.97	129.89	151.82	94.6	153.2266667
GeFixPreAbcdefg2102	rpsD	30S ribosomal protein S4	0.663	-0.592292417	2.88E-10	2.51E-09	no	down	593.83	585.71	608.16	494.8	289.26	297.22	595.9	360.4266667
GeFixPreAbcdefg1822	-	hypothetical protein	0.562	-0.831293092	2.88E-10	2.51E-09	no	down	1501.88	1487.28	1491.52	839.31	644.41	748.18	1493.56	743.9666667
GeFixPreAbcdefg2109	mnmA	tRNA 2-thiouridine(34) synthase MnmA	0.432	-1.212244195	2.92E-10	2.53E-09	yes	down	111.1	106.65	116.05	41.66	41.08	42.71	111.2666667	41.81666667
GeFixPreAbcdefg1846	recD	ATP-dependent RecD-like DNA helicase	0.535	-0.903478438	2.94E-10	2.53E-09	no	down	8.41	9.35	8.86	6.1	3.55	3.32	8.873333333	4.323333333
GeFixPreAbcdefg0752	ybaK	aminoacyl-tRNA deacylase	1.568	0.649377816	2.99E-10	2.57E-09	no	up	111.58	110	122.97	212.42	140.41	135.83	114.85	162.8866667
GeFixPreAbcdefg0605	-	rhodanese-related sulfurtransferase	0.449	-1.153743614	3.34E-10	2.86E-09	yes	down	743.55	740.05	749.26	292.7	285.45	295.78	744.2866667	291.31
GeFixPreAbcdefg0806	glyA	serine hydroxymethyltransferase	1.97	0.978118898	3.46E-10	2.95E-09	no	up	93.1	95.48	91.25	254.92	125.43	130.27	93.27666667	170.2066667
GeFixPreAbcdefg1143	-	dipeptidase PepV	1.487	0.572378187	3.56E-10	3.01E-09	no	up	374.66	389.35	389.26	604.95	455.43	466.77	384.4233333	509.05
GeFixPreAbcdefg1039	pstB	phosphate ABC transporter ATP-binding protein	1.408	0.493314853	3.78E-10	3.19E-09	no	up	206.27	214.15	202.66	353.98	218.33	223.37	207.6933333	265.2266667
GeFixPreAbcdefg0184	ilvA	threonine ammonia-lyase IlvA	1.558	0.639358452	4.39E-10	3.69E-09	no	up	54.47	56.24	55.39	108.52	62.71	64.66	55.36666667	78.63
GeFixPreAbcdefg0077	pncC	competence/damage-inducible protein A	0.605	-0.726081904	5.97E-10	4.99E-09	no	down	696.88	744.37	708.39	436.29	352.47	361.18	716.5466667	383.3133333
GeFixPreAbcdefg0499	prsA	peptidyl-prolyl cis-trans isomerase	0.495	-1.014983566	6.77E-10	5.64E-09	yes	down	197.56	208.29	205.41	141.99	71.18	67.57	203.7533333	93.58
GeFixPreAbcdefg1195	birA	bifunctional biotin--[acetyl-CoA-carboxylase] synthetase/biotin operon repressor	1.575	0.655069009	1.13E-09	9.35E-09	no	up	111.66	103.41	102.87	177.22	134.73	134.44	105.98	148.7966667
GeFixPreAbcdefg1244	-	hypothetical protein	0.503	-0.990507945	1.51E-09	1.25E-08	no	down	143.15	148.08	137.66	99.21	46.42	54.09	142.9633333	66.57333333
GeFixPreAbcdefg0878	asnS	asparagine--tRNA ligase	1.418	0.50343293	1.71E-09	1.41E-08	no	up	289.18	296.55	285.76	507.33	302.4	313.74	290.4966667	374.49
GeFixPreAbcdefg0276	-	Acetyltransferase, GNAT family	0.522	-0.938225304	2.03E-09	1.67E-08	no	down	73.03	78.24	75.4	39.06	35.19	30.5	75.55666667	34.91666667
GeFixPreAbcdefg1840	polA	DNA polymerase I	0.789	-0.342540889	2.10E-09	1.72E-08	no	down	306.67	319.7	314.1	280.25	190.07	196.14	313.49	222.1533333
GeFixPreAbcdefg1728	trxB	thioredoxin-disulfide reductase	0.576	-0.79704986	2.12E-09	1.73E-08	no	down	318.53	345.21	330.66	254.85	131.68	140.28	331.4666667	175.6033333
GeFixPreAbcdefg1417	tcyN	amino acid ABC transporter ATP-binding protein	0.348	-1.523307516	2.24E-09	1.81E-08	yes	down	21.52	20.12	23.31	6.04	6.09	7.55	21.65	6.56
GeFixPreAbcdefg0120	-	Mini-ribonuclease 3	0.55	-0.861953085	2.24E-09	1.81E-08	no	down	167.03	181.26	171	127.57	64.58	71.08	173.0966667	87.74333333
GeFixPreAbcdefg1741	-	hypothetical protein	0.657	-0.606222466	2.41E-09	1.94E-08	no	down	79.88	80.2	80.52	60.88	38.48	43.25	80.2	47.53666667
GeFixPreAbcdefg0048	purC	phosphoribosylaminoimidazolesuccinocarboxamide synthase	4.008	2.002745826	2.52E-09	2.01E-08	yes	up	105.08	111.84	106.6	253.31	410.84	423.48	107.84	362.5433333
GeFixPreAbcdefg0815	dltD	D-alanyl-lipoteichoic acid biosynthesis protein DltD	0.751	-0.412352023	2.53E-09	2.01E-08	no	down	502.33	535.1	499.97	451.6	286.51	304.94	512.4666667	347.6833333
GeFixPreAbcdefg0058	purD	phosphoribosylamine--glycine ligase	1.64	0.713874778	2.67E-09	2.11E-08	no	up	288.79	298.64	296.88	484.76	390.4	407.76	294.77	427.64
GeFixPreAbcdefg1948	-	class I SAM-dependent methyltransferase	0.655	-0.609934358	2.78E-09	2.20E-08	no	down	230.62	234	221.79	156.83	121.04	122.32	228.8033333	133.3966667
GeFixPreAbcdefg0464	uup	ABC-F family ATP-binding cassette domain-containing protein	0.678	-0.560694006	2.87E-09	2.26E-08	no	down	23.03	25.21	24.55	19.24	12.43	12.86	24.26333333	14.84333333
GeFixPreAbcdefg0862	coaA	type I pantothenate kinase	2.019	1.013644388	2.97E-09	2.32E-08	yes	up	13.72	13.72	14.09	38.07	19.86	19.34	13.84333333	25.75666667
GeFixPreAbcdefg1222	pfkA	6-phosphofructokinase	1.641	0.714865764	3.04E-09	2.37E-08	no	up	1045.88	1053.32	1049.36	2266.47	1215.12	1267.09	1049.52	1582.893333
GeFixPreAbcdefg0907	cysE	Serine acetyltransferase, putative	0.478	-1.063926772	3.12E-09	2.43E-08	yes	down	368.52	398.6	383.77	263	115.31	134.91	383.63	171.0733333
GeFixPreAbcdefg1780	mraW	16S rRNA (cytosine(1402)-N(4))-methyltransferase RsmH	0.32	-1.642153684	3.18E-09	2.46E-08	yes	down	204.31	221.56	213.42	115.23	40.17	40.95	213.0966667	65.45
GeFixPreAbcdefg1358	smc	chromosome segregation protein SMC	0.57	-0.812137735	3.68E-09	2.83E-08	no	down	123.63	132.07	125.81	70	59.74	61.55	127.17	63.76333333
GeFixPreAbcdefg1333	smc	chromosome segregation protein SMC	0.57	-0.812137735	3.68E-09	2.83E-08	no	down	123.63	132.07	125.81	70	59.74	61.55	127.17	63.76333333
GeFixPreAbcdefg0663	-	MULTISPECIES: DUF1827 family protein	1.893	0.920492881	3.73E-09	2.85E-08	no	up	586.9	552.62	562.93	1502.16	729.33	768.43	567.4833333	999.9733333
GeFixPreAbcdefg0146	-	ACT domain-containing protein	1.825	0.867688106	3.93E-09	3.00E-08	no	up	149.74	151.56	182.05	316.37	229.21	246.44	161.1166667	264.0066667
GeFixPreAbcdefg0047	acpP	acyl carrier protein	0.456	-1.132818965	4.00E-09	3.04E-08	yes	down	249.46	264.92	246.7	107.39	107.72	90.01	253.6933333	101.7066667
GeFixPreAbcdefg0458	-	GNAT family N-acetyltransferase	0.679	-0.557950192	4.32E-09	3.27E-08	no	down	61.81	62.66	59.61	46.82	32.25	33.3	61.36	37.45666667
GeFixPreAbcdefg1493	trmD	tRNA (guanosine(37)-N1)-methyltransferase TrmD	0.664	-0.589703114	4.45E-09	3.35E-08	no	down	167.46	178.72	173.77	121.88	93.51	92.65	173.3166667	102.68
GeFixPreAbcdefg1779	-	cell division protein FtsL	0.394	-1.344342772	4.83E-09	3.63E-08	yes	down	283.48	310.54	280.63	179.64	71.33	75.01	291.55	108.66
GeFixPreAbcdefg1395	-	hypothetical protein	1.668	0.737944201	4.87E-09	3.64E-08	no	up	38.6	34.73	37.25	75.84	46.76	45.01	36.86	55.87
GeFixPreAbcdefg1539	-	gamma-glutamyl-gamma-aminobutyrate hydrolase family protein	0.691	-0.53367802	5.30E-09	3.95E-08	no	down	142.78	136.27	135.34	110.29	70.72	77.2	138.13	86.07
GeFixPreAbcdefg1225	leuD	3-isopropylmalate dehydratase small subunit	2.586	1.370479358	6.14E-09	4.56E-08	yes	up	47.84	54.6	50.53	205.82	82.51	85.52	50.99	124.6166667
GeFixPreAbcdefg1740	-	iron export ABC transporter permease subunit FetB	0.686	-0.543255871	6.39E-09	4.73E-08	no	down	93.91	92.15	91.36	68.78	50.34	51.16	92.47333333	56.76
GeFixPreAbcdefg1144	praC	MULTISPECIES: 4-oxalocrotonate tautomerase	2.838	1.504723943	7.01E-09	5.17E-08	yes	up	495.51	481.98	504.9	1073.04	1197.47	1369.45	494.13	1213.32
GeFixPreAbcdefg1355	paiA	GNAT family N-acetyltransferase	1.544	0.626265774	7.28E-09	5.33E-08	no	up	64.21	66.13	64.85	106.86	77.23	84.84	65.06333333	89.64333333
GeFixPreAbcdefg1330	paiA	GNAT family N-acetyltransferase	1.544	0.626265774	7.28E-09	5.33E-08	no	up	64.21	66.13	64.85	106.86	77.23	84.84	65.06333333	89.64333333
GeFixPreAbcdefg1137	rpiA	ribose-5-phosphate isomerase RpiA	0.664	-0.590186818	7.53E-09	5.49E-08	no	down	162.42	165.44	162.55	136.52	77.21	83.33	163.47	99.02
GeFixPreAbcdefg1663	trpC	indole-3-glycerol phosphate synthase TrpC	3.119	1.641056763	7.90E-09	5.73E-08	yes	up	3.34	3.72	3.36	15.38	6.29	8.49	3.473333333	10.05333333
GeFixPreAbcdefg0299	-	membrane protein insertion efficiency factor YidD	1.572	0.653045698	8.09E-09	5.86E-08	no	up	694.73	701.47	683.86	1152.21	863.44	916.27	693.3533333	977.3066667
GeFixPreAbcdefg1724	-	TIGR01212 family radical SAM protein	0.661	-0.59708695	8.68E-09	6.25E-08	no	down	181.71	192.89	185.55	156.41	92.58	88.97	186.7166667	112.6533333
GeFixPreAbcdefg1036	pstS	phosphate-binding protein	1.362	0.445789653	8.71E-09	6.25E-08	no	up	162.67	171.99	162.55	270.68	167.3	175.49	165.7366667	204.49
GeFixPreAbcdefg1833	-	hypothetical protein	0.527	-0.923396723	9.27E-09	6.63E-08	no	down	13.42	12.61	11.61	7.68	5.57	4.62	12.54666667	5.956666667
GeFixPreAbcdefg1392	-	hypothetical protein	2.484	1.312536323	9.66E-09	6.89E-08	yes	up	5.79	4.42	5.54	16.14	9.97	9.36	5.25	11.82333333
GeFixPreAbcdefg1816	scrR	LacI family DNA-binding transcriptional regulator	1.519	0.60306065	1.01E-08	7.16E-08	no	up	627.45	629.7	627.15	1221.77	706.95	689.95	628.1	872.89
GeFixPreAbcdefg1287	-	Nif3-like dinuclear metal center hexameric protein	1.636	0.709873111	1.07E-08	7.56E-08	no	up	61.67	58.98	58.11	124.75	67.87	74.79	59.58666667	89.13666667
GeFixPreAbcdefg0691	pepQ	aminopeptidase P family protein	1.9	0.925847713	1.14E-08	8.04E-08	no	up	292.49	298.62	296.59	515.72	479.47	480.77	295.9	491.9866667
GeFixPreAbcdefg0713	-	acyl-CoA/acyl-ACP dehydrogenase	0.639	-0.646077432	1.33E-08	9.35E-08	no	down	40.34	41.81	42.27	28.04	21.92	20.97	41.47333333	23.64333333
GeFixPreAbcdefg0236	proS	proline--tRNA ligase	0.802	-0.317496567	1.35E-08	9.40E-08	no	down	609.34	623.76	621.15	570.92	377.04	392.13	618.0833333	446.6966667
GeFixPreAbcdefg0562	-	LysR family transcriptional regulator	0.663	-0.59286144	1.35E-08	9.40E-08	no	down	133.89	151.33	144.55	118.59	71.18	69.63	143.2566667	86.46666667
GeFixPreAbcdefg1037	pstC	phosphate ABC transporter permease subunit PstC	1.39	0.475546251	1.35E-08	9.40E-08	no	up	176.53	184.98	173.69	301.86	189.12	184.42	178.4	225.1333333
GeFixPreAbcdefg1480	lacI	LacI family DNA-binding transcriptional regulator	1.712	0.77598618	1.37E-08	9.51E-08	no	up	230.18	236.79	240.14	391.52	332.59	342.61	235.7033333	355.5733333
GeFixPreAbcdefg1535	prsA	ribose-phosphate diphosphokinase	0.603	-0.729392722	1.55E-08	1.07E-07	no	down	424.07	428.68	425.24	342.31	179.48	187.72	425.9966667	236.5033333
GeFixPreAbcdefg0793	ileS	isoleucine--tRNA ligase	1.382	0.466565042	1.59E-08	1.09E-07	no	up	152.54	159	153.1	231.01	167.28	174.89	154.88	191.06
GeFixPreAbcdefg0357	-	hypothetical protein	0.633	-0.660434207	1.64E-08	1.12E-07	no	down	54.57	58.92	60.02	39.4	27.83	30.98	57.83666667	32.73666667
GeFixPreAbcdefg0166	cfa	cyclopropane-fatty-acyl-phospholipid synthase	1.496	0.580848498	1.75E-08	1.19E-07	no	up	351.36	358.86	346.18	545.81	426.84	430.85	352.1333333	467.8333333
GeFixPreAbcdefg0738	bioY	biotin transporter BioY	0.543	-0.88189888	1.77E-08	1.21E-07	no	down	357.17	359.77	361.02	271.97	134.75	135.8	359.32	180.84
GeFixPreAbcdefg0686	secG	preprotein translocase subunit SecG	0.588	-0.766089654	2.09E-08	1.42E-07	no	down	1829.68	1805	1980.13	1117.57	898.67	927.29	1871.603333	981.1766667
GeFixPreAbcdefg1281	rfbB	dTDP-glucose 4,6-dehydratase	1.589	0.668418432	2.11E-08	1.42E-07	no	up	735.17	751.07	736.82	1545.1	827.76	872.06	741.02	1081.64
GeFixPreAbcdefg1613	-	APC family permease	0.726	-0.462718594	2.29E-08	1.54E-07	no	down	231.6	242.2	235.02	206.9	123.41	135.96	236.2733333	155.4233333
GeFixPreAbcdefg0172	pyrG	CTP synthase	0.586	-0.770945082	2.40E-08	1.61E-07	no	down	94.71	96.17	92.11	53.85	47.25	45.15	94.33	48.75
GeFixPreAbcdefg0869	bmpA	membrane protein	1.495	0.5801683	2.45E-08	1.64E-07	no	up	720.41	752.26	728.47	1131.74	886.73	902.51	733.7133333	973.66
GeFixPreAbcdefg0567	pyrB	aspartate carbamoyltransferase catalytic subunit	1.737	0.796596459	2.48E-08	1.65E-07	no	up	57.73	58.79	57.05	135.33	72.2	70.26	57.85666667	92.59666667
GeFixPreAbcdefg1710	-	cysteine hydrolase	3.229	1.691032585	2.70E-08	1.80E-07	yes	up	44.24	39.51	45.49	92.95	125.89	135.53	43.08	118.1233333
GeFixPreAbcdefg1618	-	hypothetical protein	1.52	0.603688798	2.85E-08	1.89E-07	no	up	50.4	48.81	49.97	81.37	57.58	63.67	49.72666667	67.54
GeFixPreAbcdefg1551	-	glycosyltransferase	0.743	-0.428859105	2.99E-08	1.98E-07	no	down	126.85	126.58	127.17	110.53	70.11	74.71	126.8666667	85.11666667
GeFixPreAbcdefg1038	pstA	phosphate ABC transporter permease PstA	1.349	0.431395508	3.07E-08	2.02E-07	no	up	171.16	190.42	182.74	290.54	186.82	186.48	181.44	221.28
GeFixPreAbcdefg0609	-	membrane protein	0.424	-1.238140275	3.24E-08	2.13E-07	yes	down	41.2	39.09	41.77	26.06	10.64	11.74	40.68666667	16.14666667
GeFixPreAbcdefg1994	oppA	peptide ABC transporter substrate-binding protein	1.377	0.461330122	3.25E-08	2.13E-07	no	up	30.4	30.6	31.25	51.2	32.02	31.93	30.75	38.38333333
GeFixPreAbcdefg1757	-	hypothetical protein	1.838	0.877806936	3.84E-08	2.50E-07	no	up	275.26	245.49	260.28	457.56	383.13	425.11	260.3433333	421.9333333
GeFixPreAbcdefg1159	mutT	8-oxo-dGTP diphosphatase	1.405	0.49097865	4.00E-08	2.60E-07	no	up	121.91	130.28	129.38	211.84	132.17	141.47	127.19	161.8266667
GeFixPreAbcdefg1254	hflX	GTPase HflX	0.368	-1.442164644	4.18E-08	2.71E-07	yes	down	84.87	85.38	82.3	50.93	18	19.7	84.18333333	29.54333333
GeFixPreAbcdefg1227	-	Predicted membrane protein	2.438	1.28590239	4.21E-08	2.71E-07	yes	up	40.1	42.32	47.65	146.53	66.07	83.13	43.35666667	98.57666667
GeFixPreAbcdefg1165	-	NADPH-dependent oxidoreductase	0.707	-0.499704938	5.28E-08	3.40E-07	no	down	153.47	155.92	155.23	118.59	89.8	85.35	154.8733333	97.91333333
GeFixPreAbcdefg1815	sacA	sucrose-6-phosphate hydrolase	1.835	0.875536898	5.33E-08	3.42E-07	no	up	352.33	363.45	346.84	912.99	450.62	446.28	354.2066667	603.2966667
GeFixPreAbcdefg1462	-	KxxxW cyclic peptide radical SAM maturase	5.023	2.32853402	8.34E-08	5.33E-07	yes	up	9.06	9.15	10.99	100.51	21.09	24.99	9.733333333	48.86333333
GeFixPreAbcdefg1320	-	ABC-F family ATP-binding cassette domain-containing protein	0.599	-0.738380309	8.52E-08	5.43E-07	no	down	29.82	28.94	30.71	23.6	12.59	13	29.82333333	16.39666667
GeFixPreAbcdefg0432	fabG	3-oxoacyl-[acyl-carrier-protein] reductase	1.396	0.481094053	8.94E-08	5.68E-07	no	up	303.11	302.52	309.23	526.24	307.06	329.06	304.9533333	387.4533333
GeFixPreAbcdefg1200	-	DUF3042 family protein	1.57	0.650796019	9.31E-08	5.89E-07	no	up	14794.68	13034.8	14402.08	23348.27	17313.96	18951.09	14077.18667	19871.10667
GeFixPreAbcdefg0482	-	hypothetical protein	1.871	0.903985847	9.36E-08	5.91E-07	no	up	18.3	21.86	19.56	38.24	29.47	31.84	19.90666667	33.18333333
GeFixPreAbcdefg0948	-	ROK family protein	0.737	-0.439847003	1.03E-07	6.51E-07	no	down	105.79	108.6	112.55	93.33	59.91	64.18	108.98	72.47333333
GeFixPreAbcdefg1941	proC	pyrroline-5-carboxylate reductase	1.551	0.632979506	1.06E-07	6.63E-07	no	up	121.78	129.47	120.59	249.39	139.72	139.29	123.9466667	176.1333333
GeFixPreAbcdefg0298	rluB	Pseudouridine synthase	1.387	0.472331904	1.10E-07	6.86E-07	no	up	368.7	386.93	361.31	640.07	381.41	389.18	372.3133333	470.22
GeFixPreAbcdefg0395	-	YlbG family protein	0.362	-1.465881142	1.10E-07	6.86E-07	yes	down	61.2	68.36	59.24	34.26	11.74	18.16	62.93333333	21.38666667
GeFixPreAbcdefg0433	fabF	beta-ketoacyl-ACP synthase II	1.41	0.495462489	1.11E-07	6.87E-07	no	up	382.73	411.34	400.47	703.07	407.93	424.05	398.18	511.6833333
GeFixPreAbcdefg1739	-	plasmid mobilization protein	0.43	-1.217385129	1.15E-07	7.15E-07	yes	down	17.29	25.22	24.92	10.89	7.4	7.8	22.47666667	8.696666667
GeFixPreAbcdefg0489	-	hypothetical protein	0.365	-1.454225519	1.20E-07	7.43E-07	yes	down	14.7	18.69	18.89	8.57	3.91	5.03	17.42666667	5.836666667
GeFixPreAbcdefg0725	-	hypothetical protein	0.681	-0.554173974	1.24E-07	7.63E-07	no	down	66.92	59.82	66.51	52.02	32.21	34.86	64.41666667	39.69666667
GeFixPreAbcdefg0192	-	hypothetical protein	2.568	1.360681716	1.26E-07	7.70E-07	yes	up	11.02	8.27	8.34	33.66	16.14	16.03	9.21	21.94333333
GeFixPreAbcdefg1536	iscS	cysteine desulfurase	0.663	-0.592529539	1.26E-07	7.73E-07	no	down	354.77	387.13	352.95	311.24	176.08	177.04	364.95	221.4533333
GeFixPreAbcdefg1887	-	conjugal transfer protein TraF	0.665	-0.588254672	1.63E-07	9.94E-07	no	down	555.94	513.55	546.8	377.36	283.69	299.3	538.7633333	320.1166667
GeFixPreAbcdefg1007	pyrF	orotidine-5'-phosphate decarboxylase	1.703	0.767995747	1.73E-07	1.05E-06	no	up	12.58	12.79	12.61	25.13	17.09	16.1	12.66	19.44
GeFixPreAbcdefg2111	-	hypothetical protein	2.019	1.013494667	1.74E-07	1.06E-06	yes	up	8.73	8.1	7.43	21.97	11.94	11.1	8.086666667	15.00333333
GeFixPreAbcdefg1223	dnaE	DNA polymerase III subunit alpha	1.517	0.601065129	1.83E-07	1.11E-06	no	up	61.26	68.11	65.7	127.44	71.79	71.6	65.02333333	90.27666667
GeFixPreAbcdefg2100	-	hypothetical protein	0.313	-1.675013228	1.89E-07	1.14E-06	yes	down	53.05	46.23	44.71	10.87	11.05	17.25	47.99666667	13.05666667
GeFixPreAbcdefg0540	-	glycoside hydrolase family 73 protein	0.735	-0.444253	2.04E-07	1.22E-06	no	down	166.9	167.4	175.12	149.95	94.09	95.16	169.8066667	113.0666667
GeFixPreAbcdefg1811	-	hypothetical protein	0.593	-0.753704331	2.10E-07	1.25E-06	no	down	91.58	90.75	91.25	55.73	43.94	45.26	91.19333333	48.31
GeFixPreAbcdefg0879	-	Uncharacterized conserved protein	1.397	0.482452366	2.16E-07	1.29E-06	no	up	406.86	404.94	415.17	697.78	440.41	421.8	408.99	519.9966667
GeFixPreAbcdefg0218	hslO	Hsp33 family molecular chaperone HslO	0.433	-1.206200423	2.21E-07	1.32E-06	yes	down	167.25	160.33	164.21	111.32	47.01	43.23	163.93	67.18666667
GeFixPreAbcdefg1276	-	acyl-ACP thioesterase	0.555	-0.849594348	2.32E-07	1.37E-06	no	down	66.58	67.43	69.55	51.06	28.78	24.16	67.85333333	34.66666667
GeFixPreAbcdefg0297	scpB	segregation/condensation protein B	1.367	0.450891894	2.35E-07	1.38E-06	no	up	276.36	300.27	283.57	481.05	292.56	295.35	286.7333333	356.32
GeFixPreAbcdefg0598	nagB	glucosamine-6-phosphate isomerase	2.159	1.110380928	2.35E-07	1.38E-06	yes	up	17.44	16.71	16.64	32	29.83	33.92	16.93	31.91666667
GeFixPreAbcdefg0463	cca	CCA tRNA nucleotidyltransferase	0.736	-0.442226512	2.51E-07	1.47E-06	no	down	105.49	119.56	107.91	93.87	62.19	64.57	110.9866667	73.54333333
GeFixPreAbcdefg1692	-	Ubiquinone/menaquinone biosynthesis methyltransferase UbiE/COQ5	0.647	-0.628360229	2.52E-07	1.48E-06	no	down	175.05	185.04	178.37	117.34	91.28	100	179.4866667	102.8733333
GeFixPreAbcdefg1774	-	metallophosphoesterase	0.698	-0.518226339	2.55E-07	1.49E-06	no	down	80.25	77.16	84.71	69.09	41.77	42.71	80.70666667	51.19
GeFixPreAbcdefg0062	-	phosphoribosylaminoimidazole carboxylase	1.589	0.667684778	2.63E-07	1.53E-06	no	up	300.08	339.52	307.83	507.26	403.89	423.98	315.81	445.0433333
GeFixPreAbcdefg0664	mutT	NUDIX hydrolase	1.975	0.981705139	2.68E-07	1.56E-06	no	up	218.8	226.01	233.32	657.04	294.8	302.77	226.0433333	418.2033333
GeFixPreAbcdefg0670	feoA	ferrous iron transport protein A	1.436	0.521742319	2.88E-07	1.67E-06	no	up	83.65	89.49	85.57	138.93	93.13	102.13	86.23666667	111.3966667
GeFixPreAbcdefg1900	gltX	glutamate--tRNA ligase	0.659	-0.600794751	3.21E-07	1.86E-06	no	down	459.18	474.26	462.52	309.86	243.84	261.24	465.32	271.6466667
GeFixPreAbcdefg2103	-	Veg family protein	0.422	-1.242999473	3.33E-07	1.92E-06	yes	down	1220.77	1191.28	1255.55	395.97	458.23	480.23	1222.533333	444.81
GeFixPreAbcdefg1756	-	hypothetical protein	0.693	-0.529254963	3.67E-07	2.11E-06	no	down	1590.34	1613.64	1573.16	1141.1	878.41	920.12	1592.38	979.8766667
GeFixPreAbcdefg0789	sepF	cell division protein SepF	1.293	0.370170683	3.80E-07	2.18E-06	no	up	702.34	766.13	713.75	1095.78	735.74	714.18	727.4066667	848.5666667
GeFixPreAbcdefg0264	-	DUF805 domain-containing protein	1.807	0.853988622	3.89E-07	2.22E-06	no	up	193.32	188.35	183.44	477.54	219.29	252.9	188.37	316.5766667
GeFixPreAbcdefg0714	-	MULTISPECIES: carboxymuconolactone decarboxylase family protein	0.649	-0.623652719	4.16E-07	2.37E-06	no	down	50.41	47.99	48.74	38.5	22.85	25.23	49.04666667	28.86
GeFixPreAbcdefg0568	carA	glutamine-hydrolyzing carbamoyl-phosphate synthase small subunit	1.756	0.812438157	4.58E-07	2.60E-06	no	up	76.05	81.61	75.67	190.01	98.16	91.41	77.77666667	126.5266667
GeFixPreAbcdefg2044	purA	adenylosuccinate synthase	1.268	0.342730656	4.87E-07	2.76E-06	no	up	660.02	654.83	667.03	931.24	656.64	665.34	660.6266667	751.0733333
GeFixPreAbcdefg0711	-	LCP family protein	1.451	0.537326316	4.91E-07	2.77E-06	no	up	177.75	193.1	182.89	342.65	194.27	197.81	184.58	244.91
GeFixPreAbcdefg0394	-	YlbF family regulator	0.381	-1.390504946	5.04E-07	2.84E-06	yes	down	100.27	95.89	87.88	59.88	21.27	22.23	94.68	34.46
GeFixPreAbcdefg1812	manA	mannose-6-phosphate isomerase, class I	0.625	-0.678276038	5.13E-07	2.88E-06	no	down	47	46.22	41.3	29.4	21.45	24.12	44.84	24.99
GeFixPreAbcdefg1459	-	polysaccharide biosynthesis C-terminal domain-containing protein	4.115	2.040729711	5.65E-07	3.16E-06	yes	up	8.9	9.52	9.53	75.81	19.51	18.59	9.316666667	37.97
GeFixPreAbcdefg1998	zntA	MULTISPECIES: cadmium-translocating P-type ATPase	1.38	0.464755449	5.69E-07	3.17E-06	no	up	32.72	33.24	31.26	48.51	35.68	35.74	32.40666667	39.97666667
GeFixPreAbcdefg1108	-	HAD hydrolase family protein	2.537	1.343216525	6.12E-07	3.41E-06	yes	up	9.04	6.11	6.25	25.74	11.06	13.69	7.133333333	16.83
GeFixPreAbcdefg0435	fabZ	MULTISPECIES: 3-hydroxyacyl-ACP dehydratase FabZ	1.315	0.394611796	6.20E-07	3.44E-06	no	up	636.39	697.76	658.44	974.66	679.06	699.95	664.1966667	784.5566667
GeFixPreAbcdefg0611	-	amidohydrolase	1.286	0.362482866	6.22E-07	3.44E-06	no	up	73.75	74.99	75.14	108.8	73.6	76.38	74.62666667	86.26
GeFixPreAbcdefg0190	-	VanZ family protein	0.549	-0.865548453	6.41E-07	3.54E-06	no	down	32.36	29.81	32.39	23.58	11.94	12.23	31.52	15.91666667
GeFixPreAbcdefg0643	clpX	ATP-dependent Clp protease ATP-binding subunit ClpX	0.565	-0.82307294	6.50E-07	3.58E-06	no	down	668.16	692.5	666.16	351.05	306.88	345.09	675.6066667	334.34
GeFixPreAbcdefg0893	-	DNA-binding protein WhiA	1.432	0.518157674	6.54E-07	3.59E-06	no	up	80.25	77.78	80.55	142.71	82.87	85.86	79.52666667	103.8133333
GeFixPreAbcdefg0296	scpA	MULTISPECIES: segregation/condensation protein A	1.376	0.460494016	6.57E-07	3.60E-06	no	up	221.81	223.14	223.31	382.35	227.48	228.05	222.7533333	279.2933333
GeFixPreAbcdefg0068	mutS	DNA mismatch repair protein MutS	0.775	-0.367674764	6.64E-07	3.62E-06	no	down	181.02	185.6	186.89	157.95	109.94	116.32	184.5033333	128.07
GeFixPreAbcdefg1299	-	DEAD/DEAH box helicase	1.296	0.373712697	6.66E-07	3.63E-06	no	up	119.18	126.21	123.82	189.85	118.14	124.85	123.07	144.28
GeFixPreAbcdefg1750	-	bacteriocin immunity protein	0.538	-0.89374603	6.85E-07	3.71E-06	no	down	193	205.04	194.75	94.89	89.38	94.62	197.5966667	92.96333333
GeFixPreAbcdefg0813	dltB	D-alanyl-lipoteichoic acid biosynthesis protein DltB	0.673	-0.5706609	6.86E-07	3.71E-06	no	down	368.18	374.7	373.57	326.34	182.51	180.48	372.15	229.7766667
GeFixPreAbcdefg1035	-	RsmF rRNA methyltransferase first C-terminal domain-containing protein	1.353	0.436422938	6.89E-07	3.72E-06	no	up	101.26	116.43	110.13	171.53	117.67	110.53	109.2733333	133.2433333
GeFixPreAbcdefg0074	-	Uncharacterized protein STN4L_01626	1.622	0.697485831	7.28E-07	3.92E-06	no	up	271.5	290.09	287.29	472.74	348.65	410.88	282.96	410.7566667
GeFixPreAbcdefg0365	manZ	PTS mannose/fructose/sorbose transporter family subunit IID	0.716	-0.482332098	7.48E-07	4.01E-06	no	down	761.69	776.49	773.36	696.21	414.73	399.4	770.5133333	503.4466667
GeFixPreAbcdefg1664	trpD	anthranilate phosphoribosyltransferase	2.983	1.57669054	7.49E-07	4.01E-06	yes	up	2.26	3.22	2.98	13.3	5.43	5.07	2.82	7.933333333
GeFixPreAbcdefg2052	-	positive transcriptional regulator MutR family	1.961	0.971448302	7.52E-07	4.02E-06	no	up	47.47	45.92	50.78	82.34	79.01	84.98	48.05666667	82.11
GeFixPreAbcdefg2067	-	membrane protein	1.513	0.597331759	7.55E-07	4.02E-06	no	up	40.15	40.68	43.14	80.74	44.59	46.37	41.32333333	57.23333333
GeFixPreAbcdefg1318	ldh	L-lactate dehydrogenase	1.62	0.695814606	7.66E-07	4.06E-06	no	up	4300.44	4359.77	4396.07	6758.73	5893.58	5952.11	4352.093333	6201.473333
GeFixPreAbcdefg1679	-	NAD(P)/FAD-dependent oxidoreductase	1.494	0.579479651	7.68E-07	4.06E-06	no	up	43.71	37.43	39.84	70.85	47.66	44.81	40.32666667	54.44
GeFixPreAbcdefg0640	thyA	thymidylate synthase	1.868	0.901287804	7.70E-07	4.06E-06	no	up	250.7	256.84	249.53	414.08	404.96	412.61	252.3566667	410.55
GeFixPreAbcdefg1999	hsdS	restriction endonuclease subunit S	1.295	0.372836025	8.03E-07	4.23E-06	no	up	70.13	72.32	74.01	107.85	70.69	74.04	72.15333333	84.19333333
GeFixPreAbcdefg0865	pdp	hypothetical protein	1.392	0.477322314	9.60E-07	5.04E-06	no	up	316.76	330.74	319.52	471.12	364.79	362.02	322.34	399.31
GeFixPreAbcdefg0770	ppc	phosphoenolpyruvate carboxylase	1.367	0.451266203	9.96E-07	5.22E-06	no	up	410.51	416.06	411.95	706.99	409.38	427.36	412.84	514.5766667
GeFixPreAbcdefg1394	-	hypothetical protein	2.222	1.151830035	1.04E-06	5.46E-06	yes	up	8.56	6.43	7.39	16.04	15.04	12.8	7.46	14.62666667
GeFixPreAbcdefg1733	-	hypothetical protein	0.678	-0.561059136	1.06E-06	5.54E-06	no	down	40.13	39.27	41.91	31.62	20.64	21.86	40.43666667	24.70666667
GeFixPreAbcdefg1253	-	cystathionine beta-lyase	0.408	-1.29402562	1.08E-06	5.62E-06	yes	down	96.16	90.43	88.97	61.45	23.28	22.34	91.85333333	35.69
GeFixPreAbcdefg1275	-	TIGR01457 family HAD-type hydrolase	0.706	-0.503180174	1.14E-06	5.89E-06	no	down	112.74	113.33	115.09	87.81	59.44	68.44	113.72	71.89666667
GeFixPreAbcdefg0193	lysY	MULTISPECIES: amino acid ABC transporter ATP-binding protein	0.677	-0.562395594	1.22E-06	6.31E-06	no	down	93.06	95.39	92.05	65.73	52.64	50.67	93.5	56.34666667
GeFixPreAbcdefg1492	fnr	NAD(P)/FAD-dependent oxidoreductase	0.636	-0.652141577	1.25E-06	6.45E-06	no	down	240.94	251.55	239.55	151.51	127.52	131.8	244.0133333	136.9433333
GeFixPreAbcdefg0194	lysX1	ABC transporter substrate-binding protein/permease	0.692	-0.530138729	1.26E-06	6.48E-06	no	down	68.64	78.21	72.72	59.5	41.86	35.82	73.19	45.72666667
GeFixPreAbcdefg1635	-	polysaccharide deacetylase family protein	1.582	0.661493061	1.41E-06	7.20E-06	no	up	109.96	115.43	113.77	239.06	127.56	127.34	113.0533333	164.6533333
GeFixPreAbcdefg0863	rsmC	16S rRNA methyltransferase	1.49	0.575202434	1.41E-06	7.20E-06	no	up	302.39	309.38	320.37	470.43	366.56	394.56	310.7133333	410.5166667
GeFixPreAbcdefg1660	trpB	tryptophan synthase subunit beta	2.854	1.512809279	1.52E-06	7.75E-06	yes	up	2.99	3.28	3.43	14.65	4.78	6.76	3.233333333	8.73
GeFixPreAbcdefg0498	-	O-methyltransferase	0.55	-0.862270822	1.62E-06	8.23E-06	no	down	112.52	106.27	102.98	82.23	44.58	37.09	107.2566667	54.63333333
GeFixPreAbcdefg0291	murI	glutamate racemase	1.32	0.400128785	2.13E-06	1.08E-05	no	up	283.36	282.67	272.67	450.54	270	284.99	279.5666667	335.1766667
GeFixPreAbcdefg1256	hisE	phosphoribosyl-ATP diphosphatase	2.043	1.030506026	2.20E-06	1.11E-05	yes	up	13.41	19.13	14.19	41.68	20.49	25.47	15.57666667	29.21333333
GeFixPreAbcdefg1327	-	MULTISPECIES: hypothetical protein	1.524	0.607670617	2.48E-06	1.25E-05	no	up	624.59	609.11	631.59	950.19	782.96	787.59	621.7633333	840.2466667
GeFixPreAbcdefg1352	-	MULTISPECIES: hypothetical protein	1.524	0.607670617	2.48E-06	1.25E-05	no	up	624.59	609.11	631.59	950.19	782.96	787.59	621.7633333	840.2466667
GeFixPreAbcdefg1413	-	hypothetical protein	0.458	-1.125124374	2.54E-06	1.28E-05	yes	down	69.95	77.8	77.54	34.61	30.01	27.71	75.09666667	30.77666667
GeFixPreAbcdefg0271	ypsC	class I SAM-dependent RNA methyltransferase	0.77	-0.376312787	2.65E-06	1.33E-05	no	down	250.86	257.19	258.04	240.99	147.8	147.37	255.3633333	178.72
GeFixPreAbcdefg1461	-	MULTISPECIES: transporter	5.744	2.522056666	2.66E-06	1.33E-05	yes	up	2.03	1.81	0.62	16.13	4.87	4.13	1.486666667	8.376666667
GeFixPreAbcdefg0596	efrB	ABC transporter ATP-binding protein	0.265	-1.917428049	2.85E-06	1.42E-05	yes	down	14.5	16.94	15.01	1.93	4	4.27	15.48333333	3.4
GeFixPreAbcdefg1748	-	hypothetical protein	0.532	-0.909786744	2.90E-06	1.44E-05	no	down	196.24	196.75	183.05	90.4	93.65	83.71	192.0133333	89.25333333
GeFixPreAbcdefg0293	-	MULTISPECIES: metallophosphoesterase	1.41	0.496071688	2.94E-06	1.46E-05	no	up	328.25	336.22	340.01	604.35	339.01	353.47	334.8266667	432.2766667
GeFixPreAbcdefg1875	rmuC	DNA recombination protein RmuC	1.262	0.335287882	2.96E-06	1.46E-05	no	up	111.1	116.51	113.32	169.46	106.7	112.62	113.6433333	129.5933333
GeFixPreAbcdefg1537	-	DUF1831 domain-containing protein	0.733	-0.448331107	2.98E-06	1.47E-05	no	down	594.35	568.2	539.19	464.52	308.74	349.97	567.2466667	374.41
GeFixPreAbcdefg2080	rpmF	MULTISPECIES: 50S ribosomal protein L32	0.54	-0.889905266	3.23E-06	1.59E-05	no	down	5221.89	4968.78	5437.55	2494.71	2312.79	2593.67	5209.406667	2467.056667
GeFixPreAbcdefg1947	ackA	acetate kinase	0.665	-0.588774024	3.43E-06	1.68E-05	no	down	228.03	241.75	229.13	153.98	124.35	132.39	232.97	136.9066667
GeFixPreAbcdefg0940	-	GntR family transcriptional regulator	2.162	1.112586788	3.55E-06	1.74E-05	yes	up	38.92	39.9	35.03	128.26	52.26	52.18	37.95	77.56666667
GeFixPreAbcdefg1631	murA	UDP-N-acetylglucosamine 1-carboxyvinyltransferase	0.694	-0.527750716	3.59E-06	1.75E-05	no	down	45.63	43.11	44.19	38.62	22.4	22.98	44.31	28
GeFixPreAbcdefg2040	ruvB	Holliday junction DNA helicase subunit RuvB	0.7	-0.514849807	3.63E-06	1.77E-05	no	down	236.33	243.73	252.54	219.49	121.73	127.9	244.2	156.3733333
GeFixPreAbcdefg0486	-	hypothetical protein	0.496	-1.012492054	3.65E-06	1.78E-05	yes	down	38.32	49.11	40.39	24.01	13.07	20.23	42.60666667	19.10333333
GeFixPreAbcdefg0228	crr	Glucose-specific phosphotransferase enzyme IIA component	0.559	-0.840324829	3.67E-06	1.78E-05	no	down	49.22	46.81	51.99	27.37	19.64	26.39	49.34	24.46666667
GeFixPreAbcdefg1749	-	hypothetical protein	0.536	-0.90023092	3.69E-06	1.78E-05	no	down	189.92	201.42	204.79	94.75	92.87	92.48	198.71	93.36666667
GeFixPreAbcdefg1732	-	transporter substrate-binding domain-containing protein	0.492	-1.023276727	3.78E-06	1.83E-05	yes	down	1363.09	1364.39	1371.96	1041.12	411.69	452.51	1366.48	635.1066667
GeFixPreAbcdefg1255	rodA	cell division protein	0.502	-0.995075145	3.88E-06	1.87E-05	no	down	175.99	175.03	175.75	134.9	55.14	58.93	175.59	82.99
GeFixPreAbcdefg1561	rpsU	30S ribosomal protein S21	0.58	-0.785860734	3.99E-06	1.92E-05	no	down	7204.97	6882.01	7370.58	3851.46	3366.33	3763.82	7152.52	3660.536667
GeFixPreAbcdefg0423	asnA	aspartate--ammonia ligase	0.705	-0.503927488	4.02E-06	1.93E-05	no	down	744.17	726.24	738.94	668.75	376.01	382.08	736.45	475.6133333
GeFixPreAbcdefg1466	-	IS3-like element ISSth6 family transposase	2.09	1.06378561	4.29E-06	2.05E-05	yes	up	7.52	4.84	6.37	13.89	11.32	9.7	6.243333333	11.63666667
GeFixPreAbcdefg1906	rplK	50S ribosomal protein L11	0.799	-0.324036	4.47E-06	2.13E-05	no	down	1080.86	1092.58	1053.24	956.66	679.5	676.6	1075.56	770.92
GeFixPreAbcdefg1760	-	MULTISPECIES: ComC/BlpC family leader-containing pheromone/bacteriocin	0.523	-0.936097229	4.62E-06	2.20E-05	no	down	109.88	115.65	113.41	49.18	51.49	52.72	112.98	51.13
GeFixPreAbcdefg1538	rex	redox-sensing transcriptional repressor Rex	0.727	-0.459350853	4.63E-06	2.20E-05	no	down	53.14	58.13	55.72	47.89	30.95	30.9	55.66333333	36.58
GeFixPreAbcdefg1729	-	DUF4059 family protein	0.588	-0.766004777	4.96E-06	2.35E-05	no	down	125.35	115.1	120.08	66.73	57.45	62.83	120.1766667	62.33666667
GeFixPreAbcdefg1805	recG	ATP-dependent DNA helicase RecG	0.69	-0.535259504	5.11E-06	2.41E-05	no	down	45.03	44.78	47.36	40.56	23.27	22.7	45.72333333	28.84333333
GeFixPreAbcdefg0594	efrA	ATP-binding cassette domain-containing protein	0.231	-2.115383799	5.17E-06	2.44E-05	yes	down	9.13	7.86	7.27	0.76	2.08	1.8	8.086666667	1.546666667
GeFixPreAbcdefg1005	csm5	type III-A CRISPR-associated RAMP protein Csm5	1.612	0.689125602	5.27E-06	2.48E-05	no	up	10.9	14.22	11.69	24.2	14.78	14.88	12.27	17.95333333
GeFixPreAbcdefg0987	gph	HAD hydrolase-like protein	0.592	-0.756599651	5.51E-06	2.58E-05	no	down	60.61	56.15	56.98	46.31	22.11	26.32	57.91333333	31.58
GeFixPreAbcdefg0791	-	hypothetical protein	1.252	0.323901384	5.65E-06	2.64E-05	no	up	773.42	836.94	805.26	1114.61	793.57	800.22	805.2066667	902.8
GeFixPreAbcdefg1691	-	nucleotidyltransferase	0.606	-0.723250279	5.83E-06	2.72E-05	no	down	234.48	242.84	243.14	136.57	114.54	132.07	240.1533333	127.7266667
GeFixPreAbcdefg1658	-	CopY/TcrY family copper transport repressor	0.591	-0.757595151	6.42E-06	2.99E-05	no	down	243.08	254.02	241.84	134.15	120.78	128.86	246.3133333	127.93
GeFixPreAbcdefg0343	ecfA1	DUF3744 domain-containing protein	0.677	-0.562955942	6.60E-06	3.07E-05	no	down	17.95	20.09	17.17	15.05	9.03	9.78	18.40333333	11.28666667
GeFixPreAbcdefg0420	ygaC	DUF402 domain-containing protein	0.7	-0.514101304	6.78E-06	3.14E-05	no	down	902.5	895.46	873.34	636.5	497.54	526.17	890.4333333	553.4033333
GeFixPreAbcdefg1006	-	Predicted protein	1.772	0.825443836	6.79E-06	3.14E-05	no	up	13.43	13.3	13.47	23.19	19.09	20.79	13.4	21.02333333
GeFixPreAbcdefg1003	csm3	type III-A CRISPR-associated RAMP protein Csm3	1.868	0.901274196	6.80E-06	3.14E-05	no	up	7.54	8.61	9.06	19.43	10.61	12.8	8.403333333	14.28
GeFixPreAbcdefg0672	-	lysophospholipase	1.546	0.628415576	6.86E-06	3.16E-05	no	up	23.01	26.12	25.67	43.09	31.27	29.5	24.93333333	34.62
GeFixPreAbcdefg1702	gatA	Asp-tRNA(Asn)/Glu-tRNA(Gln) amidotransferase subunit GatA	0.806	-0.311868209	6.99E-06	3.21E-05	no	down	193.81	205.83	195.48	190.42	121.85	121.45	198.3733333	144.5733333
GeFixPreAbcdefg1428	-	hypothetical protein	1.445	0.530781107	7.03E-06	3.22E-05	no	up	72.16	78.23	74.71	123.3	86.19	83.64	75.03333333	97.71
GeFixPreAbcdefg1151	-	LysM peptidoglycan-binding domain-containing protein	1.432	0.517843799	7.24E-06	3.31E-05	no	up	311.24	327.67	311.39	461.3	369.87	375.12	316.7666667	402.0966667
GeFixPreAbcdefg0331	-	MFS transporter	0.717	-0.480120248	7.70E-06	3.51E-05	no	down	26.61	28.78	26.8	22.64	14.07	16.39	27.39666667	17.7
GeFixPreAbcdefg0345	tktA	transketolase	0.689	-0.538045794	7.92E-06	3.60E-05	no	down	421.56	436.52	438.42	390.7	209.36	219.74	432.1666667	273.2666667
GeFixPreAbcdefg0295	-	site-specific tyrosine recombinase XerD	1.311	0.390132425	7.92E-06	3.60E-05	no	up	288.89	298.21	282.78	467.48	276.14	293.19	289.96	345.6033333
GeFixPreAbcdefg0456	rplU	MULTISPECIES: 50S ribosomal protein L21	0.523	-0.935419245	8.03E-06	3.64E-05	no	down	2154.47	2139.01	2140.29	928.61	952.58	1035.99	2144.59	972.3933333
GeFixPreAbcdefg0339	metI	ABC transporter permease	0.698	-0.518383119	8.80E-06	3.98E-05	no	down	159.58	172.64	174.51	151.79	85.33	86.53	168.91	107.8833333
GeFixPreAbcdefg1694	-	HD domain-containing protein	0.722	-0.469081584	8.98E-06	4.05E-05	no	down	418.65	465.92	417.58	391.53	222.52	243.54	434.05	285.8633333
GeFixPreAbcdefg1283	rfbA	glucose-1-phosphate thymidylyltransferase RfbA	1.627	0.702519886	9.16E-06	4.12E-05	no	up	381.97	377.03	382.33	866	428.67	429.03	380.4433333	574.5666667
GeFixPreAbcdefg1759	-	MULTISPECIES: hypothetical protein	0.395	-1.341759947	9.19E-06	4.13E-05	yes	down	97.64	111.14	97.98	29.03	31.21	44.43	102.2533333	34.89
GeFixPreAbcdefg1427	-	hypothetical protein	1.466	0.55149416	9.22E-06	4.13E-05	no	up	179.1	188.61	164.47	275.53	212.03	209.32	177.3933333	232.2933333
GeFixPreAbcdefg0434	accB	acetyl-CoA carboxylase biotin carboxyl carrier protein	1.339	0.42084248	9.41E-06	4.20E-05	no	up	406.91	429.42	420.75	698.73	425.63	409.58	419.0266667	511.3133333
GeFixPreAbcdefg2105	rplI	50S ribosomal protein L9	0.574	-0.80064227	9.58E-06	4.27E-05	no	down	569.36	604.61	587.86	298.43	287.23	297.04	587.2766667	294.2333333
GeFixPreAbcdefg0057	-	cell wall protein precursor, choline binding protein	0.341	-1.551306684	9.63E-06	4.28E-05	yes	down	8.67	8.2	6.08	1.93	1.97	2.91	7.65	2.27
GeFixPreAbcdefg0913	glcU	EamA family transporter	0.496	-1.01238693	1.07E-05	4.76E-05	yes	down	73.18	74.03	76.18	57.43	24.17	22.87	74.46333333	34.82333333
GeFixPreAbcdefg0929	phnA	MULTISPECIES: alkylphosphonate utilization protein	0.667	-0.583847484	1.09E-05	4.82E-05	no	down	203.13	187.26	196.33	135.63	106.92	106.9	195.5733333	116.4833333
GeFixPreAbcdefg1086	cas3	CRISPR-associated helicase/endonuclease Cas3	0.674	-0.568396718	1.12E-05	4.95E-05	no	down	19.87	22.34	20.8	18.48	10.1	10.33	21.00333333	12.97
GeFixPreAbcdefg1034	suhB	inositol monophosphatase family protein	1.346	0.428916475	1.13E-05	4.98E-05	no	up	90.06	99.76	93.26	136.85	101.18	102.38	94.36	113.47
GeFixPreAbcdefg0440	-	type I restriction endonuclease	0.361	-1.469249533	1.16E-05	5.12E-05	yes	down	20.82	24.88	18.98	10.74	4.97	5.81	21.56	7.173333333
GeFixPreAbcdefg0356	-	hypothetical protein	0.554	-0.850822355	1.22E-05	5.35E-05	no	down	37.55	39.05	37.65	28.67	12.74	16.95	38.08333333	19.45333333
GeFixPreAbcdefg1718	tlyC	HlyC/CorC family transporter	0.447	-1.160648636	1.24E-05	5.41E-05	yes	down	124.82	129.53	128.7	94.6	33.51	35.59	127.6833333	54.56666667
GeFixPreAbcdefg0812	dltA	D-alanine--poly(phosphoribitol) ligase subunit DltA	0.598	-0.741203029	1.24E-05	5.41E-05	no	down	296.18	308.72	294.57	255.09	125.6	119.72	299.8233333	166.8033333
GeFixPreAbcdefg1572	glnQ	amino acid ABC transporter ATP-binding protein	0.643	-0.636495386	1.26E-05	5.48E-05	no	down	570.65	577.42	558.56	350.05	295.76	320.37	568.8766667	322.06
GeFixPreAbcdefg0864	pdp	glycosyl transferase family 3	1.438	0.524445865	1.38E-05	5.98E-05	no	up	287.65	322.32	320.07	459.95	354.09	375.62	310.0133333	396.5533333
GeFixPreAbcdefg0044	patA	Aromatic amino acid aminotransferase	0.717	-0.480411489	1.39E-05	6.03E-05	no	down	153.94	150.24	145.84	137.4	79.59	77.9	150.0066667	98.29666667
GeFixPreAbcdefg1464	-	Rgg/GadR/MutR family transcriptional regulator	1.551	0.633216273	1.44E-05	6.24E-05	no	up	17.45	18.14	16.09	27.97	22.47	20.97	17.22666667	23.80333333
GeFixPreAbcdefg1758	-	ComC/BlpC family leader-containing pheromone/bacteriocin	1.792	0.841246359	1.44E-05	6.24E-05	no	up	444.19	415.48	429.62	679.48	634.69	708.67	429.7633333	674.28
GeFixPreAbcdefg0763	-	hypothetical protein	1.739	0.798331918	1.63E-05	7.03E-05	no	up	59.98	44.09	59.47	111.5	70.89	75.28	54.51333333	85.89
GeFixPreAbcdefg0760	hsdR	type I restriction endonuclease subunit R	1.446	0.532268089	1.69E-05	7.26E-05	no	up	28.7	30.1	31.17	56.64	31.03	31.62	29.99	39.76333333
GeFixPreAbcdefg0109	tsf	elongation factor Ts	0.631	-0.664182649	1.85E-05	7.92E-05	no	down	755.96	762.34	766.38	448.72	394.32	421.59	761.56	421.5433333
GeFixPreAbcdefg0698	eno	phosphopyruvate hydratase	1.832	0.873437183	1.90E-05	8.12E-05	no	up	6907.05	6946.45	6927.96	10556.99	11153	11250.53	6927.153333	10986.84
GeFixPreAbcdefg1552	-	glycosyltransferase family 2 protein	0.72	-0.474006213	1.98E-05	8.47E-05	no	down	142.01	151.51	139.07	132.63	76.16	75.8	144.1966667	94.86333333
GeFixPreAbcdefg0756	-	hypothetical protein	2.101	1.070781086	2.02E-05	8.62E-05	yes	up	97.72	83.9	104.23	188.74	174.53	168.84	95.28333333	177.37
GeFixPreAbcdefg1163	queG	Uncharacterized Fe-S protein	1.337	0.418988841	2.13E-05	9.09E-05	no	up	43.59	47.38	44.87	65.86	49.35	47.2	45.28	54.13666667
GeFixPreAbcdefg1286	zupT	GufA-like protein, putative	1.373	0.456981165	2.17E-05	9.20E-05	no	up	71.65	73.37	80.55	124.61	79.96	76.07	75.19	93.54666667
GeFixPreAbcdefg1282	rfbC	dTDP-4-dehydrorhamnose 3,5-epimerase family protein	1.676	0.744947139	2.19E-05	9.28E-05	no	up	333.26	360.24	339.03	828.58	383.33	401.26	344.1766667	537.7233333
GeFixPreAbcdefg1940	pepA	glutamyl aminopeptidase	1.608	0.685610051	2.24E-05	9.48E-05	no	up	88.37	92.76	94.19	206.51	101.98	102.18	91.77333333	136.89
GeFixPreAbcdefg2075	-	hypothetical protein	0.545	-0.874606933	2.42E-05	0.000102309	no	down	388.98	380.96	358.62	310.18	133.71	135.45	376.1866667	193.1133333
GeFixPreAbcdefg0906	metC	aminotransferase class V-fold PLP-dependent enzyme	0.5	-1.000902307	2.45E-05	0.000103213	yes	down	324.11	339.74	325.66	261.43	99.45	107.92	329.8366667	156.2666667
GeFixPreAbcdefg0565	pyrR	bifunctional pyr operon transcriptional regulator/uracil phosphoribosyltransferase PyrR	1.711	0.775175008	2.55E-05	0.00010717	no	up	44.72	45.69	45.39	110.44	54.05	51.59	45.26666667	72.02666667
GeFixPreAbcdefg0939	guaA	GMP synthase	1.545	0.627322636	2.62E-05	0.000109971	no	up	1091.31	1105.28	1125.06	1611.74	1455.07	1436.95	1107.216667	1501.253333
GeFixPreAbcdefg1430	-	nitroreductase family protein	0.769	-0.378031332	2.68E-05	0.000112161	no	down	173.39	175.28	163.21	146.24	99.87	107.5	170.6266667	117.87
GeFixPreAbcdefg1644	-	MFS transporter	2.893	1.532637557	2.72E-05	0.000113445	yes	up	11.5	11.74	10.39	60.73	16.38	18.14	11.21	31.75
GeFixPreAbcdefg1329	pheT	Phenylalanyl-tRNA synthetase beta subunit	1.409	0.494243516	2.73E-05	0.000113445	no	up	113.99	118.19	117.32	165.73	130.9	139.18	116.5	145.27
GeFixPreAbcdefg1354	pheT	Phenylalanyl-tRNA synthetase beta subunit	1.409	0.494243516	2.73E-05	0.000113445	no	up	113.99	118.19	117.32	165.73	130.9	139.18	116.5	145.27
GeFixPreAbcdefg1008	pyrE	orotate phosphoribosyltransferase	1.485	0.570103108	2.86E-05	0.000118855	no	up	80.36	82.51	86.83	122.91	100.76	104.38	83.23333333	109.35
GeFixPreAbcdefg2082	-	hypothetical protein	1.559	0.640487567	2.97E-05	0.000122868	no	up	23.48	19.77	20.57	36.37	25.14	27.69	21.27333333	29.73333333
GeFixPreAbcdefg1087	-	hypothetical protein	1.319	0.399675733	3.00E-05	0.000123969	no	up	88.94	90.38	87.46	146.51	84.59	89.53	88.92666667	106.8766667
GeFixPreAbcdefg1554	rfbD	dTDP-4-dehydrorhamnose reductase	0.839	-0.253137542	3.08E-05	0.000127008	no	down	918.7	906.94	908.75	883.19	581.76	603.27	911.4633333	689.4066667
GeFixPreAbcdefg1285	-	FAD-binding oxidoreductase	1.433	0.518856876	3.31E-05	0.000136349	no	up	47.48	47.88	45.99	87.71	47.39	50.46	47.11666667	61.85333333
GeFixPreAbcdefg1421	hemE	uroporphyrinogen decarboxylase family protein	0.341	-1.550891673	3.44E-05	0.000141085	yes	down	6.16	8.57	7.71	1.95	3.12	1.53	7.48	2.2
GeFixPreAbcdefg1154	pepT	peptidase T	1.554	0.636196416	3.52E-05	0.000144417	no	up	69.95	72.74	71.69	104.41	93.63	94.49	71.46	97.51
GeFixPreAbcdefg0282	acyP	acylphosphatase	1.566	0.646728711	3.61E-05	0.000147257	no	up	36.3	34.77	33.21	65.95	41.17	41.05	34.76	49.39
GeFixPreAbcdefg1391	-	NUDIX hydrolase	2.21	1.144248794	3.64E-05	0.000148412	yes	up	3.09	3.63	3.86	7.9	5.99	6.95	3.526666667	6.946666667
GeFixPreAbcdefg0078	recA	recombinase RecA	0.649	-0.623178929	3.70E-05	0.000150366	no	down	934.32	934.75	961.16	580.2	491.64	542.68	943.41	538.1733333
GeFixPreAbcdefg1260	hisH	imidazole glycerol phosphate synthase subunit HisH	2.408	1.267638943	3.76E-05	0.000152583	yes	up	7.01	8.49	5.87	26.92	10.15	11.51	7.123333333	16.19333333
GeFixPreAbcdefg0928	glmS	glutamine--fructose-6-phosphate transaminase (isomerizing)	0.681	-0.554246856	4.00E-05	0.000162056	no	down	86.11	87.45	81.62	57.36	45.76	50.44	85.06	51.18666667
GeFixPreAbcdefg0610	rsuA	pseudouridine synthase	0.668	-0.581829535	4.10E-05	0.000165423	no	down	29.48	30.74	26.28	23.63	14.61	14.19	28.83333333	17.47666667
GeFixPreAbcdefg1393	-	ABC transporter ATP-binding protein	3.817	1.932546504	4.11E-05	0.000165692	yes	up	5.81	4.6	4.28	16.11	14.67	18.57	4.896666667	16.45
GeFixPreAbcdefg0154	dnaJ	molecular chaperone DnaJ	0.669	-0.580897767	4.26E-05	0.000171191	no	down	1493.88	1541.98	1540.99	975.1	846.5	868.91	1525.616667	896.8366667
GeFixPreAbcdefg0645	mmuP	amino acid permease	0.552	-0.858060543	4.64E-05	0.000186396	no	down	6.25	7.58	8.39	5.32	2.72	3.16	7.406666667	3.733333333
GeFixPreAbcdefg1337	pat	N-acetyltransferase	0.434	-1.203008644	4.80E-05	0.000191975	yes	down	5.75	6.29	7.06	3.42	1.87	2.26	6.366666667	2.516666667
GeFixPreAbcdefg1362	pat	N-acetyltransferase	0.434	-1.203008644	4.80E-05	0.000191975	yes	down	5.75	6.29	7.06	3.42	1.87	2.26	6.366666667	2.516666667
GeFixPreAbcdefg0847	-	hypothetical protein	1.691	0.757730636	4.88E-05	0.000194587	no	up	21.58	22.63	21.67	38.89	29.02	31.78	21.96	33.23
GeFixPreAbcdefg0045	recO	DNA repair protein RecO	0.78	-0.358607166	4.89E-05	0.000194587	no	down	222.11	222.5	219.94	213.31	129.56	128.53	221.5166667	157.1333333
GeFixPreAbcdefg1233	-	hypothetical protein	1.421	0.507196661	5.29E-05	0.000210344	no	up	397.16	374.97	405.23	582.09	449.11	464.45	392.4533333	498.55
GeFixPreAbcdefg1142	-	uracil-DNA glycosylase family protein	1.837	0.877365359	5.36E-05	0.000212647	no	up	8.27	6.41	8.77	15.09	11.86	11.44	7.816666667	12.79666667
GeFixPreAbcdefg1158	-	AI-2E family transporter	1.397	0.48279705	5.48E-05	0.000216891	no	up	74.11	74.33	75.04	135.48	74.76	76.03	74.49333333	95.42333333
GeFixPreAbcdefg1553	-	oligosaccharide flippase family protein	0.716	-0.481524734	5.50E-05	0.000217245	no	down	136.14	122.9	119.02	110.5	63.75	71.92	126.02	82.05666667
GeFixPreAbcdefg0516	-	PepSY domain-containing protein	0.819	-0.287597955	5.52E-05	0.000217796	no	down	282.99	278.51	281.2	259.75	178.13	182.73	280.9	206.87
GeFixPreAbcdefg1089	UDG	uracil-DNA glycosylase	1.345	0.427850165	5.63E-05	0.000221315	no	up	80.77	76.82	81.16	132.11	81.3	78.6	79.58333333	97.33666667
GeFixPreAbcdefg0292	rdgB	nucleoside-triphosphate diphosphatase	1.317	0.396789139	5.70E-05	0.000223875	no	up	224.45	243.86	245.12	392.46	232.67	231.05	237.81	285.3933333
GeFixPreAbcdefg1273	-	hypothetical protein	0.737	-0.440136267	5.78E-05	0.000226501	no	down	145.91	146.57	141.88	111.04	87.34	86.5	144.7866667	94.96
GeFixPreAbcdefg0277	-	endolytic transglycosylase MltG	0.704	-0.507375596	5.86E-05	0.000229267	no	down	242.15	262.25	248.44	232.43	121.78	132.15	250.9466667	162.12
GeFixPreAbcdefg1880	ksgA	16S rRNA (adenine(1518)-N(6)/adenine(1519)-N(6))-dimethyltransferase RsmA	1.243	0.314388114	5.90E-05	0.000230313	no	up	154.06	149.86	149.55	214.71	141.39	151.57	151.1566667	169.2233333
GeFixPreAbcdefg1001	csm1	type III-A CRISPR-associated protein Cas10/Csm1	1.694	0.760304955	5.94E-05	0.000231314	no	up	6.3	6.52	7.06	15.87	7.6	7.76	6.626666667	10.41
GeFixPreAbcdefg0788	yggS	YggS family pyridoxal phosphate-dependent enzyme	1.179	0.238150444	6.15E-05	0.000238945	no	up	597.44	623.76	606.33	818.31	558.83	562.26	609.1766667	646.4666667
GeFixPreAbcdefg1656	-	MULTISPECIES: copper chaperone CopZ	0.61	-0.713921444	6.22E-05	0.000241155	no	down	556.31	573.96	596.79	326.36	284.29	320.6	575.6866667	310.4166667
GeFixPreAbcdefg0294	-	CBS domain-containing protein	1.375	0.459573375	6.26E-05	0.000242241	no	up	323.16	358.68	329.8	596.06	328.92	349.55	337.2133333	424.8433333
GeFixPreAbcdefg2016	infA	MULTISPECIES: translation initiation factor IF-1	0.512	-0.966655593	6.27E-05	0.000242435	no	down	665.18	692.89	691.42	565.34	216.65	221.73	683.1633333	334.5733333
GeFixPreAbcdefg0355	engA	ribosome biogenesis GTPase Der	0.781	-0.356282591	6.29E-05	0.000242435	no	down	552.27	561.76	537.71	532.04	310.89	331.34	550.58	391.4233333
GeFixPreAbcdefg0909	-	IS256-like element IS1191 family transposase	0.728	-0.457943287	6.30E-05	0.000242435	no	down	70.17	68.08	66.78	51.97	41.02	39.88	68.34333333	44.29
GeFixPreAbcdefg0096	polC	DNA polymerase III subunit alpha	0.596	-0.746566157	6.58E-05	0.000252866	no	down	48.28	48.99	46.82	25	24.12	25.65	48.03	24.92333333
GeFixPreAbcdefg1937	-	DUF4479 and tRNA-binding domain-containing protein	0.762	-0.392240929	6.71E-05	0.000257409	no	down	202.19	201.93	197.89	188.25	108.08	120.96	200.67	139.0966667
GeFixPreAbcdefg0927	-	LysR family transcriptional regulator	0.713	-0.487321159	6.78E-05	0.000259503	no	down	355.11	345.25	365.46	331.72	178.98	187.29	355.2733333	232.6633333
GeFixPreAbcdefg1646	-	YwaF family protein	0.525	-0.928539111	6.90E-05	0.000263415	no	down	22.6	20.94	23.65	17.78	6.99	8.3	22.39666667	11.02333333
GeFixPreAbcdefg0491	-	LysR family transcriptional regulator	0.641	-0.642381316	6.91E-05	0.000263421	no	down	19.28	19	23.03	16.11	10.09	9.42	20.43666667	11.87333333
GeFixPreAbcdefg0688	smpB	MULTISPECIES: SsrA-binding protein SmpB	0.704	-0.507013352	7.07E-05	0.000269067	no	down	165.43	164.67	168.68	118.1	91.93	101.36	166.26	103.7966667
GeFixPreAbcdefg0374	rimP	ribosome maturation factor RimP	0.638	-0.647302483	7.40E-05	0.00028123	no	down	112.56	111.99	108.27	66.59	60.82	59.64	110.94	62.35
GeFixPreAbcdefg0614	-	FAD-containing oxidoreductase	0.648	-0.625085683	7.51E-05	0.000284527	no	down	619.79	653.94	636.17	381.68	348.65	354.25	636.6333333	361.5266667
GeFixPreAbcdefg0441	-	Transposase for insertion sequence-like element IS1216	0.468	-1.093975389	7.98E-05	0.00030187	yes	down	19.45	26.15	19.74	12.58	9.38	5.73	21.78	9.23
GeFixPreAbcdefg1634	plsC	MULTISPECIES: 1-acyl-sn-glycerol-3-phosphate acyltransferase	2.003	1.00210103	8.18E-05	0.000308196	yes	up	30.64	27.69	26.35	89.54	36.14	35.02	28.22666667	53.56666667
GeFixPreAbcdefg1968	ilvD	dihydroxy-acid dehydratase, truncated	2.283	1.191020842	8.18E-05	0.000308196	yes	up	37.64	38.27	38.36	146.08	50.61	53.78	38.09	83.49
GeFixPreAbcdefg0732	lgt	prolipoprotein diacylglyceryl transferase	1.526	0.610037689	8.20E-05	0.00030861	no	up	233.83	244.08	234.19	338.91	303.21	311.55	237.3666667	317.89
GeFixPreAbcdefg1088	pyrC	dihydroorotase	1.344	0.42630452	8.24E-05	0.000309305	no	up	76.64	83.88	83.12	138.63	80.53	79.74	81.21333333	99.63333333
GeFixPreAbcdefg2076	hisS	histidine--tRNA ligase	0.535	-0.902550393	8.63E-05	0.000323508	no	down	206.36	204.96	206.81	172.63	67.2	72.99	206.0433333	104.2733333
GeFixPreAbcdefg0265	pepC	aminopeptidase C	1.522	0.606119677	8.78E-05	0.000328441	no	up	829.9	840.21	859.65	1785.35	877.67	906.54	843.2533333	1189.853333
GeFixPreAbcdefg2013	rpsK	MULTISPECIES: 30S ribosomal protein S11	0.435	-1.201452311	9.04E-05	0.00033748	yes	down	284.82	279.81	275.62	214.58	72.37	66.84	280.0833333	117.93
GeFixPreAbcdefg0668	-	amino acid ABC transporter permease	2.818	1.49489235	9.31E-05	0.000346888	yes	up	28.93	28.83	28.51	42.4	77.13	82.99	28.75666667	67.50666667
GeFixPreAbcdefg0461	-	degV family protein	0.765	-0.386744586	9.72E-05	0.000361548	no	down	244.55	233.52	230.06	222.58	131.27	139.19	236.0433333	164.3466667
GeFixPreAbcdefg0263	nadE	ammonia-dependent NAD(+) synthetase	1.847	0.885558939	0.000104227	0.000386934	no	up	85.68	95.13	92.12	260.77	102.32	113.07	90.97666667	158.72
GeFixPreAbcdefg1966	ilvB	acetolactate synthase large subunit	2.078	1.055283241	0.000105295	0.000390166	yes	up	50.32	49.13	46.83	168.77	58.68	63.47	48.76	96.97333333
GeFixPreAbcdefg1319	-	FAD-dependent oxidoreductase	0.655	-0.610423352	0.000107122	0.000396192	no	down	319.01	326.67	332.74	198.11	178.76	184.77	326.14	187.2133333
GeFixPreAbcdefg1000	-	CRISPR-associated endoribonuclease Cas6	1.896	0.922923644	0.000107405	0.000396494	no	up	5.53	4.54	5.03	12.49	6.11	7.61	5.033333333	8.736666667
GeFixPreAbcdefg1592	-	arsenate reductase family protein	1.679	0.747880854	0.000112431	0.000414276	no	up	86.15	81.9	83.55	128.31	126.31	115.9	83.86666667	123.5066667
GeFixPreAbcdefg0851	-	ISSth1, transposase (orf2), IS3 family	1.665	0.735571586	0.000114271	0.000420271	no	up	13.5	14.52	13.62	21.23	19.61	20.03	13.88	20.29
GeFixPreAbcdefg1494	rimM	ribosome maturation factor RimM	0.716	-0.482028583	0.000116881	0.00042907	no	down	205.2	203.32	212.85	150.09	116.55	127.96	207.1233333	131.5333333
GeFixPreAbcdefg0431	fabD	ACP S-malonyltransferase	1.457	0.543194671	0.000118452	0.000434032	no	up	282.53	300.41	294.05	578.76	295.51	305.66	292.33	393.31
GeFixPreAbcdefg1623	dagK	diacylglycerol kinase	0.684	-0.548880535	0.000119206	0.000435985	no	down	375.03	367.68	366.9	243.22	206.1	218.54	369.87	222.62
GeFixPreAbcdefg0801	add	adenosine deaminase	1.508	0.592664575	0.000123907	0.000452341	no	up	19.17	17.47	15.99	34.26	18.48	19.93	17.54333333	24.22333333
GeFixPreAbcdefg1314	-	DUF1002 domain-containing protein	0.604	-0.728510703	0.000126448	0.000460764	no	down	286.14	279.99	285.46	252.12	114.44	114.37	283.8633333	160.31
GeFixPreAbcdefg1625	-	queuosine transporter QueT	0.72	-0.473301568	0.000131209	0.000477232	no	down	92.32	92.14	90.96	68.31	51.69	56.68	91.80666667	58.89333333
GeFixPreAbcdefg0669	-	amino acid ABC transporter ATP-binding protein	2.873	1.522469854	0.000132357	0.000480524	yes	up	64.68	66.13	62.27	89.36	181.47	188.39	64.36	153.0733333
GeFixPreAbcdefg1722	-	hypothetical protein	0.659	-0.601733497	0.00013908	0.000504004	no	down	258.76	286.95	284.26	246.28	128.7	131.53	276.6566667	168.8366667
GeFixPreAbcdefg0289	-	TetR/AcrR family transcriptional regulator	0.246	-2.02099846	0.00013958	0.000504893	yes	down	2.62	3.44	5.13	0.76	1.09	0.56	3.73	0.803333333
GeFixPreAbcdefg0768	-	hypothetical protein	1.37	0.454013962	0.00014489	0.00052314	no	up	186.26	176.43	193.9	265.19	199.85	214.37	185.53	226.47
GeFixPreAbcdefg0113	dacC	D-alanyl-D-alanine carboxypeptidase	0.676	-0.564516162	0.00014571	0.00052514	no	down	280.82	284.6	278.91	181.89	151.31	169.18	281.4433333	167.46
GeFixPreAbcdefg0965	-	Fe-S oxidoreductase	1.477	0.562357364	0.000149355	0.000537298	no	up	20.41	17.87	18.67	35.05	19.61	21.93	18.98333333	25.53
GeFixPreAbcdefg0564	rluD	RluA family pseudouridine synthase	0.768	-0.380133542	0.000150256	0.000539555	no	down	150.23	153.99	150.94	127.05	86.4	99.56	151.72	104.3366667
GeFixPreAbcdefg1261	hisB	imidazoleglycerol-phosphate dehydratase HisB	2.248	1.168443164	0.000153131	0.000548882	yes	up	7.1	11.51	7.07	27.71	11.14	14.93	8.56	17.92666667
GeFixPreAbcdefg1595	serA	3-phosphoglycerate dehydrogenase	1.412	0.497710605	0.000157387	0.000563115	no	up	42.6	40.4	45.45	78.21	42.94	44.93	42.81666667	55.36
GeFixPreAbcdefg1264	hisZ	ATP phosphoribosyltransferase regulatory subunit	2.36	1.238811187	0.000157804	0.000563585	yes	up	7.1	8.03	8.91	32.6	10.46	11.47	8.013333333	18.17666667
GeFixPreAbcdefg1280	-	hypothetical protein	0.613	-0.705808291	0.000170117	0.000606465	no	down	13.34	14.32	13.95	10.91	6.65	5.64	13.87	7.733333333
GeFixPreAbcdefg0005	pth	aminoacyl-tRNA hydrolase	0.576	-0.796466409	0.000174338	0.000620391	no	down	16.09	16.48	17.2	11.18	5.79	8.98	16.59	8.65
GeFixPreAbcdefg1703	gatC	glutamyl-tRNA Gln amidotransferase subunit C	0.8	-0.321759103	0.000180469	0.000641055	no	down	557.19	555.61	544.22	508.54	319.73	371.34	552.34	399.87
GeFixPreAbcdefg0189	rpsO	30S ribosomal protein S15	0.637	-0.649675739	0.000194571	0.000689905	no	down	3453.81	3211.04	3368.65	1930.13	1783.96	1888.69	3344.5	1867.593333
GeFixPreAbcdefg0563	lspA	signal peptidase II	0.746	-0.423146507	0.000200074	0.000708148	no	down	110.54	116.17	106.15	101.95	59.32	64.58	110.9533333	75.28333333
GeFixPreAbcdefg1396	-	MULTISPECIES: YkgJ family cysteine cluster protein	1.924	0.943998005	0.000200726	0.000708848	no	up	34.16	28.76	26.2	87.51	38.03	35.91	29.70666667	53.81666667
GeFixPreAbcdefg1648	-	hypothetical protein	2.002	1.00173698	0.00020099	0.000708848	yes	up	22.84	24.59	21.63	52.78	31.93	41.19	23.02	41.96666667
GeFixPreAbcdefg1665	trpG	aminodeoxychorismate/anthranilate synthase component II	3.222	1.687931967	0.000226147	0.000796151	yes	up	1.24	2.41	3.48	11.37	5.89	4.15	2.376666667	7.136666667
GeFixPreAbcdefg2115	ecfA1	energy-coupling factor transporter ATPase	0.758	-0.398834502	0.000240113	0.000843812	no	down	308.47	313.19	292.14	294.86	165.98	172.88	304.6	211.24
GeFixPreAbcdefg1662	trpF	phosphoribosylanthranilate isomerase	3.48	1.799190248	0.00025149	0.000882224	yes	up	1.8	2.1	1.74	9.96	3.82	4.6	1.88	6.126666667
GeFixPreAbcdefg0895	pepDA	hypothetical protein	1.33	0.411015961	0.000252602	0.000884556	no	up	83.69	91.11	82.59	144.65	84.32	83.41	85.79666667	104.1266667
GeFixPreAbcdefg0457	rpmA	MULTISPECIES: 50S ribosomal protein L27	0.552	-0.857585463	0.00025423	0.000888679	no	down	4925.23	4653.66	4924.35	2092.04	2337.02	2478.12	4834.413333	2302.393333
GeFixPreAbcdefg0659	-	hypothetical protein	0.679	-0.558950385	0.000260993	0.000910708	no	down	244.94	231.66	228.92	152.78	130.19	139.32	235.1733333	140.7633333
GeFixPreAbcdefg1274	-	TIGR01906 family membrane protein	0.755	-0.405756619	0.000264021	0.00091965	no	down	109.45	115.28	111.07	88.31	68.78	68.71	111.9333333	75.26666667
GeFixPreAbcdefg0653	-	DUF2969 domain-containing protein	0.522	-0.937181311	0.000267604	0.000930488	no	down	515.14	450.52	459.01	405.31	137.78	171.49	474.89	238.1933333
GeFixPreAbcdefg1196	-	DUF3272 family protein	0.587	-0.767798326	0.000271874	0.000943674	no	down	197.28	176.41	189.71	162.93	65.01	82.98	187.8	103.64
GeFixPreAbcdefg0430	fabK	enoyl-[acyl-carrier-protein] reductase FabK	1.44	0.526417949	0.000283015	0.00097933	no	up	249.46	260.14	248.16	497.13	250.15	261.4	252.5866667	336.2266667
GeFixPreAbcdefg1301	gapN	NADP-dependent glyceraldehyde-3-phosphate dehydrogenase	1.311	0.390730202	0.000283138	0.00097933	no	up	801.97	816.76	812.15	1368.37	761.92	787.78	810.2933333	972.69
GeFixPreAbcdefg0566	uraA	uracil transporter	1.539	0.62174911	0.000286217	0.000988248	no	up	46	50.93	45.95	103.27	51.21	49.55	47.62666667	68.01
GeFixPreAbcdefg0235	rseP	RIP metalloprotease RseP	0.751	-0.413184607	0.000297536	0.001025538	no	down	419.23	441.14	422.1	417.47	229.38	236.08	427.49	294.31
GeFixPreAbcdefg1711	codY	GTP-sensing transcriptional pleiotropic repressor CodY	2.098	1.069329536	0.000310015	0.00106669	yes	up	649.6	651.86	625.22	883.71	1234.15	1305.36	642.2266667	1141.073333
GeFixPreAbcdefg0227	-	PTS transporter subunit EIIC	0.672	-0.572595172	0.000314638	0.001080713	no	down	33.97	36.15	31.32	22.16	18.82	19.32	33.81333333	20.1
GeFixPreAbcdefg2041	-	acetyltransferase	0.724	-0.466802274	0.000315581	0.001082071	no	down	130.93	136.24	140.13	130.37	68.79	71.8	135.7666667	90.32
GeFixPreAbcdefg1258	hisF	imidazole glycerol phosphate synthase subunit HisF	1.846	0.884783697	0.000319673	0.0010942	no	up	8.41	8.39	9.83	23.66	9.72	12.36	8.876666667	15.24666667
GeFixPreAbcdefg2066	-	DUF1292 domain-containing protein	1.227	0.295147502	0.000322925	0.001103422	no	up	660.68	639.79	670.44	959.25	582.62	650.57	656.97	730.8133333
GeFixPreAbcdefg0660	murN	aminoacyltransferase	0.674	-0.568909122	0.000327508	0.001117147	no	down	379.56	391.79	374.58	238.35	216.11	222.38	381.9766667	225.6133333
GeFixPreAbcdefg1899	argG	argininosuccinate synthase	12.623	3.657982535	0.0003305	0.00112541	yes	up	12.73	11.7	12.48	14.6	171.58	179.72	12.30333333	121.9666667
GeFixPreAbcdefg1885	-	protein-ADP-ribose hydrolase	1.912	0.935322619	0.000336031	0.001140791	no	up	62.49	62.01	62	194.49	71.82	73.85	62.16666667	113.3866667
GeFixPreAbcdefg1713	-	MULTISPECIES: universal stress protein	2.156	1.108100527	0.000336172	0.001140791	yes	up	4431.83	4260.88	4531.18	6028.03	8955.89	9099.27	4407.963333	8027.73
GeFixPreAbcdefg0723	cas1	type II CRISPR-associated endonuclease Cas1	1.423	0.508747764	0.000343049	0.00116213	no	up	20.54	17.98	17.49	31.81	18.9	21.47	18.67	24.06
GeFixPreAbcdefg0679	licT	PRD domain-containing protein	0.147	-2.763023603	0.000387778	0.001311407	yes	down	7.47	8.1	6.31	0.21	0.38	2.16	7.293333333	0.916666667
GeFixPreAbcdefg0873	gloB	MBL fold metallo-hydrolase	1.284	0.360466588	0.000388662	0.001312151	no	up	83.92	80.43	82.86	129.88	77.7	80.84	82.40333333	96.14
GeFixPreAbcdefg1485	-	ABC-type multidrug/protein/lipid transport system, ATPase component	0.497	-1.008314035	0.000392292	0.001322145	yes	down	13.23	12.61	13.5	5.03	4.96	6.97	13.11333333	5.653333333
GeFixPreAbcdefg1965	ilvH	acetolactate synthase small subunit	1.975	0.982021797	0.000397487	0.001337372	no	up	33.89	35.7	36.69	113.7	38.15	48.17	35.42666667	66.67333333
GeFixPreAbcdefg0304	bcrC	MULTISPECIES: phosphatase PAP2 family protein	0.687	-0.540644219	0.000399606	0.001342214	no	down	69.48	65.44	69.74	63.29	32.64	33.62	68.22	43.18333333
GeFixPreAbcdefg1763	blpC	ComC/BlpC family leader-containing pheromone/bacteriocin	0.737	-0.439827954	0.000400922	0.001344347	no	down	2030.17	1902.25	2028.61	1563.97	1133.27	1274.52	1987.01	1323.92
GeFixPreAbcdefg0775	-	serine hydrolase	1.254	0.327083886	0.000401986	0.001345631	no	up	97.92	93.24	95.32	131.03	97.82	92.73	95.49333333	107.1933333
GeFixPreAbcdefg0710	pheA2	prephenate dehydratase	1.429	0.514689044	0.000407147	0.001360603	no	up	135.84	161.62	137.71	274.96	151.59	144.94	145.0566667	190.4966667
GeFixPreAbcdefg1996	-	MULTISPECIES: DUF4298 domain-containing protein	1.763	0.817885981	0.000409974	0.001367734	no	up	51.62	41	53.14	80.54	63.91	82.86	48.58666667	75.77
GeFixPreAbcdefg0822	-	calcium-translocating P-type ATPase, PMCA-type	1.36	0.444026637	0.000413921	0.001378572	no	up	142.75	148.52	144.23	261.34	138.13	145.13	145.1666667	181.5333333
GeFixPreAbcdefg1696	yhbY	ribosome assembly RNA-binding protein YhbY	0.766	-0.384687363	0.000421339	0.001400918	no	down	527.96	548.23	528.82	526.18	303.64	296.27	535.0033333	375.3633333
GeFixPreAbcdefg1939	-	DUF4651 domain-containing protein	0.622	-0.685181247	0.000425931	0.001411954	no	down	68.06	60.66	71.24	56.34	30.4	27.72	66.65333333	38.15333333
GeFixPreAbcdefg2081	rpmG	MULTISPECIES: 50S ribosomal protein L33	0.512	-0.966370962	0.000426088	0.001411954	no	down	1743.6	1738.98	1843.34	672.4	812.22	867.96	1775.306667	784.1933333
GeFixPreAbcdefg1277	-	oxygen-independent coproporphyrinogen III oxidase	0.6	-0.736255861	0.000431187	0.001426456	no	down	76.06	80.5	75.48	69.97	29.21	31.56	77.34666667	43.58
GeFixPreAbcdefg2011	rplQ	50S ribosomal protein L17	0.492	-1.023519665	0.000437705	0.001445597	yes	down	437.85	432.87	437.1	370.76	122.46	127.61	435.94	206.9433333
GeFixPreAbcdefg1238	recN	DNA repair protein RecN	1.234	0.302807373	0.000441369	0.001455264	no	up	88.64	96.84	92	139.75	84.43	86.66	92.49333333	103.6133333
GeFixPreAbcdefg0002	dnaN	DNA polymerase III subunit beta	0.864	-0.21134729	0.000495544	0.001631166	no	down	251.89	256.76	257.19	252.75	169.83	172.94	255.28	198.5066667
GeFixPreAbcdefg1821	pepP	aminopeptidase P family protein	1.176	0.23338997	0.000509055	0.00167285	no	up	151.6	162.81	157.27	217.1	141.97	141.63	157.2266667	166.9
GeFixPreAbcdefg0422	-	23S rRNA (uracil(1939)-C(5))-methyltransferase RlmD	1.349	0.431393892	0.000519915	0.001705701	no	up	65.01	63.13	65.56	113.85	62.24	63.55	64.56666667	79.88
GeFixPreAbcdefg0708	aroA	3-phosphoshikimate 1-carboxyvinyltransferase	1.394	0.479408763	0.000522316	0.001710737	no	up	134.95	147.91	130.58	256.45	133.88	140.16	137.8133333	176.83
GeFixPreAbcdefg1245	-	hypothetical protein	0.523	-0.934554665	0.000527005	0.001720477	no	down	179.99	183.92	200.69	147.15	55.51	77.66	188.2	93.44
GeFixPreAbcdefg0666	argF	ornithine carbamoyltransferase	4.417	2.143049809	0.000527032	0.001720477	yes	up	2	1.97	2.68	2.62	10.75	10.29	2.216666667	7.886666667
GeFixPreAbcdefg0220	-	peptidase	0.572	-0.806798125	0.000585919	0.001909554	no	down	28.11	30.93	31.95	26.65	10.15	12.13	30.33	16.31
GeFixPreAbcdefg1405	msrAB	peptide-methionine (R)-S-oxide reductase MsrB	1.783	0.834011019	0.00059087	0.001922519	no	up	443.42	463.14	460.5	614.9	732.32	742.45	455.6866667	696.5566667
GeFixPreAbcdefg1422	gpx	glutathione peroxidase	1.252	0.324512901	0.000598215	0.001943215	no	up	156.52	147.38	150.41	229.6	142.65	144.05	151.4366667	172.1
GeFixPreAbcdefg0001	dnaA	chromosomal replication initiator protein DnaA	0.787	-0.345402571	0.0006036	0.001957488	no	down	165.07	170.41	163.75	165.94	96.99	95.76	166.41	119.5633333
GeFixPreAbcdefg0690	-	S1 RNA-binding domain-containing protein	0.778	-0.362680411	0.000613206	0.001985379	no	down	681.81	707.65	715.84	693.52	378.67	427.77	701.7666667	499.9866667
GeFixPreAbcdefg0366	manY	PTS mannose/fructose/sorbose transporter subunit IIC	0.741	-0.432757251	0.000630916	0.002039376	no	down	405.41	433.47	404.36	406.34	216.22	224.26	414.4133333	282.2733333
GeFixPreAbcdefg0424	lysC	aspartate kinase	2.23	1.156851384	0.000638038	0.002057606	yes	up	24.29	24.94	28.21	105.05	31.94	31.18	25.81333333	56.05666667
GeFixPreAbcdefg1898	argH	argininosuccinate lyase	4.268	2.093424728	0.000640137	0.002057606	yes	up	5.68	5.29	5.19	5	24.67	25.45	5.386666667	18.37333333
GeFixPreAbcdefg1747	pepX	Xaa-Pro dipeptidyl-peptidase	1.257	0.329577838	0.000640558	0.002057606	no	up	370.43	386.93	386.07	500.95	388.14	388.28	381.1433333	425.79
GeFixPreAbcdefg0134	-	MFS transporter	1.492	0.577065066	0.000640723	0.002057606	no	up	7.67	7.36	8.04	14.96	8.57	7.93	7.69	10.48666667
GeFixPreAbcdefg1390	-	Rgg/GadR/MutR family transcriptional regulator	1.637	0.71087548	0.000645149	0.002068456	no	up	4.87	4.56	5.99	9.43	7.04	6.16	5.14	7.543333333
GeFixPreAbcdefg0136	-	ATP-dependent DNA helicase recG	1.383	0.46765437	0.000651854	0.002086567	no	up	20.49	18.42	19.41	31.16	20.05	21.52	19.44	24.24333333
GeFixPreAbcdefg0132	nisB	Lantibiotic biosynthesis protein	2.014	1.00975738	0.000657938	0.002102633	yes	up	2.93	3.21	2.2	8.92	3.56	3.41	2.78	5.296666667
GeFixPreAbcdefg2131	rlmH	Ribosomal RNA large subunit methyltransferase H	1.626	0.701540495	0.000678647	0.002165313	no	up	86.29	74.66	84	115.53	111.54	120.37	81.65	115.8133333
GeFixPreAbcdefg2083	-	conserved hypothetical protein	1.81	0.855685601	0.000689601	0.002196714	no	up	21.39	16.44	15.06	31.87	23.56	29.73	17.63	28.38666667
GeFixPreAbcdefg0781	typA	translational GTPase TypA	0.655	-0.61025484	0.00070201	0.002232642	no	down	716.11	745.21	724.6	420.46	402.21	424.54	728.64	415.7366667
GeFixPreAbcdefg1262	hisD	histidinol dehydrogenase	2.298	1.200400935	0.000706944	0.002244717	yes	up	6.68	8.19	6.23	29	8.29	9.7	7.033333333	15.66333333
GeFixPreAbcdefg1803	ansA	asparaginase	1.374	0.458374036	0.000722042	0.002288979	no	up	22.21	18.53	21.76	33.3	22.53	21.61	20.83333333	25.81333333
GeFixPreAbcdefg0353	dnaB	DnaD domain protein	0.757	-0.402524231	0.000779671	0.002463761	no	down	311.84	321.64	319.97	314.91	168.43	178.74	317.8166667	220.6933333
GeFixPreAbcdefg0232	yajC	preprotein translocase subunit YajC	0.662	-0.595957705	0.000783519	0.002471965	no	down	681.59	663.41	617.02	391.84	359.01	386.97	654.0066667	379.2733333
GeFixPreAbcdefg0814	dltC	D-alanine--poly(phosphoribitol) ligase subunit DltC	0.798	-0.325024289	0.000806843	0.00254149	no	down	570.95	535.11	534.42	508.9	328.92	352	546.8266667	396.6066667
GeFixPreAbcdefg0805	tsaC	threonylcarbamoyl-AMP synthase	2.006	1.004100079	0.000808132	0.002541499	yes	up	63.5	71.65	64.6	230.71	78.46	76.91	66.58333333	128.6933333
GeFixPreAbcdefg1360	dapA	dihydrodipicolinate synthase	1.259	0.332540755	0.000812828	0.00254618	no	up	96.09	94.47	96.6	150.32	87.34	91.69	95.72	109.7833333
GeFixPreAbcdefg1335	dapA	dihydrodipicolinate synthase	1.259	0.332540755	0.000812828	0.00254618	no	up	96.09	94.47	96.6	150.32	87.34	91.69	95.72	109.7833333
GeFixPreAbcdefg2004	fbaA	fructose-bisphosphate aldolase	1.785	0.835912678	0.000813489	0.00254618	no	up	6779.78	6792.5	6840.55	9024.61	10904.95	11265.44	6804.276667	10398.33333
GeFixPreAbcdefg2012	rpoA	DNA-directed RNA polymerase subunit alpha	0.495	-1.014568862	0.000823483	0.002573384	yes	down	318.44	315.38	319.89	276.56	87.9	92.14	317.9033333	152.2
GeFixPreAbcdefg1085	casA	type I-E CRISPR-associated protein Cse1/CasA	0.756	-0.403129623	0.000842886	0.002629858	no	down	29.11	30.16	30.52	23.22	18.13	18.98	29.93	20.11
GeFixPreAbcdefg0867	deoC	deoxyribose-phosphate aldolase	1.313	0.393276289	0.000894842	0.00278756	no	up	317.05	333.49	331.54	440.44	349.57	356.64	327.36	382.2166667
GeFixPreAbcdefg0839	metE	5-methyl tetrahydropteroyltriglutamate -- homocysteine methyltransferase	1.575	0.655707705	0.000943579	0.002934754	no	up	7.91	8.01	7.17	17.46	7.99	8.41	7.696666667	11.28666667
GeFixPreAbcdefg0689	ppiB	Cof-type HAD-IIB family hydrolase	0.728	-0.458830386	0.000961916	0.002987081	no	down	218.72	237.66	222.63	221.87	113.01	120.46	226.3366667	151.78
GeFixPreAbcdefg1693	ybeB	ribosome silencing factor	0.848	-0.238469203	0.000994344	0.003082935	no	down	1319.67	1265.79	1231.78	1256.95	828.19	841.78	1272.413333	975.64
GeFixPreAbcdefg0850	-	IS3 familytransposase orf1	1.705	0.769601456	0.001017385	0.003148907	no	up	6.23	5.61	5.75	9.96	8.81	7.82	5.863333333	8.863333333
GeFixPreAbcdefg1905	rplA	50S ribosomal protein L1	0.691	-0.533742433	0.001018811	0.003148907	no	down	1422.99	1409.29	1444.05	904.71	842.16	839.87	1425.443333	862.2466667
GeFixPreAbcdefg1107	-	Phosphoglycerate mutase	1.95	0.963219579	0.001031158	0.003182088	no	up	7.59	9.39	6.72	23.53	10.03	9.79	7.9	14.45
GeFixPreAbcdefg1607	murB	UDP-N-acetylmuramate dehydrogenase	0.765	-0.3865256	0.001036629	0.003193981	no	down	44.9	49.5	46.71	45.24	27.66	25.38	47.03666667	32.76
GeFixPreAbcdefg1441	-	hypothetical protein	0.368	-1.443808456	0.001089796	0.003352567	yes	down	25.02	17	30.8	11.51	6.9	6.02	24.27333333	8.143333333
GeFixPreAbcdefg0961	butA	SDR family NAD(P)-dependent oxidoreductase	0.734	-0.446551061	0.001095356	0.003364428	no	down	33.44	35.01	38.33	32.02	18.32	20.82	35.59333333	23.72
GeFixPreAbcdefg0119	cysS	cysteine--tRNA ligase	0.635	-0.655886589	0.001105093	0.003389066	no	down	95.12	107.63	98.69	94.14	39.34	45.49	100.48	59.65666667
GeFixPreAbcdefg0538	amt	Ammonium transporter	2.885	1.528400016	0.00115344	0.00353185	yes	up	0.47	0.54	0.58	1.58	1.6	0.89	0.53	1.356666667
GeFixPreAbcdefg1738	hsdS	type I restriction-modification system specificty subunit	0.407	-1.298153169	0.00116622	0.003565456	yes	down	35.9	44.12	33.42	8.76	15.65	14.71	37.81333333	13.04
GeFixPreAbcdefg0804	hemK	peptide chain release factor N(5)-glutamine methyltransferase	1.878	0.909118894	0.001171741	0.003567006	no	up	58.12	58.94	56.61	182.77	67.36	62.46	57.89	104.1966667
GeFixPreAbcdefg1295	mprF	bifunctional lysylphosphatidylglycerol flippase/synthetase MprF	1.387	0.472153811	0.00117206	0.003567006	no	up	158.69	161	153.77	208.44	185.09	183.68	157.82	192.4033333
GeFixPreAbcdefg1563	-	aminotransferase	1.587	0.66645735	0.001172145	0.003567006	no	up	35.19	33.9	33.82	46.2	46.39	49.29	34.30333333	47.29333333
GeFixPreAbcdefg0549	glyQ	glycine--tRNA ligase subunit alpha	1.956	0.96799786	0.001190198	0.00361637	no	up	241.08	241.1	242.35	307.77	455.2	436	241.51	399.6566667
GeFixPreAbcdefg0810	-	sugar ABC transporter ATP-binding protein	0.781	-0.356395383	0.001219215	0.003698848	no	down	29.28	28.8	28.61	25.46	16.26	19.17	28.89666667	20.29666667
GeFixPreAbcdefg0803	prfA	peptide chain release factor 1	1.937	0.953872489	0.001291496	0.003912123	no	up	48.38	50.14	45.66	160.65	53.99	54.39	48.06	89.67666667
GeFixPreAbcdefg0462	dapB	4-hydroxy-tetrahydrodipicolinate reductase	0.805	-0.313586361	0.001334694	0.004036785	no	down	300.57	326.28	316.02	270.03	194.09	212.7	314.29	225.6066667
GeFixPreAbcdefg2113	ecfT	energy-coupling factor transporter transmembrane protein EcfT	0.843	-0.245776287	0.001357096	0.004098264	no	down	169.59	173.9	177.02	169.77	108.67	117.56	173.5033333	132
GeFixPreAbcdefg1610	amyA	alpha-amylase	1.328	0.409063223	0.00138826	0.004185974	no	up	339.19	345.46	360.1	612.76	323.19	339.84	348.25	425.2633333
GeFixPreAbcdefg0123	-	hypothetical protein	0.335	-1.576042876	0.001466404	0.0044148	yes	down	11.33	13.82	19.12	7.53	4.33	1.85	14.75666667	4.57
GeFixPreAbcdefg1576	rsuA	rRNA pseudouridine synthase	0.616	-0.700103187	0.00146862	0.0044148	no	down	18.27	19.01	19.1	17.04	7.24	8.02	18.79333333	10.76666667
GeFixPreAbcdefg0676	pbp2B	penicillin-binding protein 2	0.793	-0.333850439	0.001475135	0.004427647	no	down	149.1	140.75	147.32	121.22	93.27	94.18	145.7233333	102.89
GeFixPreAbcdefg0233	uppS	isoprenyl transferase	0.723	-0.467311657	0.001501252	0.004499199	no	down	432.43	453.9	446.5	441.44	220.11	230.27	444.2766667	297.2733333
GeFixPreAbcdefg0340	sstT	serine/threonine transporter SstT	1.348	0.431095685	0.001509675	0.004517587	no	up	37.81	39.2	40.09	69.45	38.96	36.51	39.03333333	48.30666667
GeFixPreAbcdefg1032	spxA	Arsenate reductase or related protein, glutaredoxin family	1.603	0.68111297	0.001563105	0.004670397	no	up	445.9	466.03	462.42	605.84	658.97	644.54	458.1166667	636.45
GeFixPreAbcdefg1501	-	potassium channel protein	0.56	-0.835388125	0.001585889	0.004731316	no	down	18.37	22.27	20.47	16.31	7.5	7.84	20.37	10.55
GeFixPreAbcdefg0787	ftsZ	cell division protein FtsZ	1.156	0.209155337	0.001602829	0.004774641	no	up	660.75	733.01	685.62	918.6	619.7	624.7	693.1266667	721
GeFixPreAbcdefg2073	-	YitT family protein	1.526	0.609327211	0.001649226	0.004905454	no	up	87.48	85.73	96.08	200.16	89.24	94.57	89.76333333	127.99
GeFixPreAbcdefg1433	-	alpha/beta hydrolase	1.289	0.366327569	0.00165476	0.004914513	no	up	43.79	44.1	43.34	71.62	40.6	42.17	43.74333333	51.46333333
GeFixPreAbcdefg1989	-	hypothetical protein	0.446	-1.163651883	0.00167443	0.004965464	yes	down	50.16	47.94	52.93	39.71	15.53	9.56	50.34333333	21.6
GeFixPreAbcdefg0512	-	hypothetical protein	0.526	-0.925671862	0.00169414	0.005016382	no	down	6.2	7.89	7.89	5.5	3.18	1.97	7.326666667	3.55
GeFixPreAbcdefg0455	-	hypothetical protein	0.732	-0.450477358	0.001697309	0.005018242	no	down	39.71	35.3	39.05	29.74	22.73	22.15	38.02	24.87333333
GeFixPreAbcdefg0144	-	A0A249DJ04 (Uncharacterized protein)	1.901	0.926411177	0.001701968	0.005024495	no	up	22.4	22.87	20.04	29.5	35.52	41.17	21.77	35.39666667
GeFixPreAbcdefg1988	-	MULTISPECIES: TIGR01440 family protein	0.745	-0.424204907	0.001737659	0.005119843	no	down	72.95	64.05	60.92	58.71	37.95	36.87	65.97333333	44.51
GeFixPreAbcdefg1930	rlmA1	methyltransferase domain-containing protein	1.249	0.320998549	0.001741038	0.005119843	no	up	45.76	43.44	41.78	63.52	42.75	41.31	43.66	49.19333333
GeFixPreAbcdefg1099	ubiB	AarF/ABC1/UbiB kinase family protein	1.763	0.818126165	0.001742043	0.005119843	no	up	70.82	75.39	74.37	93.86	119.4	118.8	73.52666667	110.6866667
GeFixPreAbcdefg2014	rpsM	MULTISPECIES: 30S ribosomal protein S13	0.488	-1.035405753	0.001753644	0.005146282	yes	down	395.55	393.1	404.87	356.19	104.66	108.52	397.84	189.79
GeFixPreAbcdefg1208	-	hypothetical protein	0.591	-0.759821336	0.001803166	0.005283759	no	down	53.76	61.46	67.91	53.71	20.27	27.37	61.04333333	33.78333333
GeFixPreAbcdefg0993	-	fibronectin/fibrinogen-binding protein	0.618	-0.694478263	0.001814584	0.005309339	no	down	49.88	48.9	47.46	46.32	18.6	20.22	48.74666667	28.38
GeFixPreAbcdefg0997	pyrDI	dihydroorotate dehydrogenase	1.246	0.317717114	0.001820449	0.00531862	no	up	49.76	45.81	49.17	71.78	45.05	46.46	48.24666667	54.43
GeFixPreAbcdefg1825	-	hypothetical protein	0.595	-0.749256541	0.001919794	0.005592319	no	down	4051.87	3668.39	3872.14	1801.83	1869.57	2293.05	3864.133333	1988.15
GeFixPreAbcdefg0734	-	YtxH domain-containing protein	1.436	0.521727117	0.001962444	0.005708139	no	up	764.26	791.31	764.61	1011.82	955.1	949.22	773.3933333	972.0466667
GeFixPreAbcdefg2015	rpmJ	MULTISPECIES: 50S ribosomal protein L36	0.457	-1.12914478	0.00196708	0.005713211	yes	down	1313.77	1121.77	1242.26	1104.19	232.71	380.13	1225.933333	572.3433333
GeFixPreAbcdefg0733	-	chemotaxis protein	1.431	0.516968291	0.00197507	0.005727993	no	up	431.09	448.85	430.73	573.99	544.8	524.16	436.89	547.65
GeFixPreAbcdefg2126	-	YfhO family protein	1.512	0.596933014	0.001985988	0.005751211	no	up	40.99	41.78	41.45	92.39	41.16	42.24	41.40666667	58.59666667
GeFixPreAbcdefg0656	rpsA	30S ribosomal protein S1	0.663	-0.593863857	0.001990839	0.005756819	no	down	844.05	813.57	824.65	808.82	354.66	376.69	827.4233333	513.39
GeFixPreAbcdefg0731	hprK	HPr kinase/phosphorylase	1.533	0.61657423	0.002136418	0.006168144	no	up	333.16	344.69	328.33	433.24	440.21	464.23	335.3933333	445.8933333
GeFixPreAbcdefg0079	-	transcriptional regulator Spx	0.706	-0.502153608	0.002139331	0.006168144	no	down	1662.63	1620.84	1639.03	1061.88	977.93	1002.85	1640.833333	1014.22
GeFixPreAbcdefg1650	-	hypothetical protein	2.201	1.138058716	0.002147244	0.006181933	yes	up	7.83	18.97	19.66	39.92	24.7	28.64	15.48666667	31.08666667
GeFixPreAbcdefg0699	ltaS	LTA synthase family protein	0.821	-0.284848437	0.002171705	0.006243256	no	down	141.12	143.04	147.63	147.31	86.05	89.47	143.93	107.61
GeFixPreAbcdefg1701	gatB	Asp-tRNA(Asn)/Glu-tRNA(Gln) amidotransferase subunit GatB	0.846	-0.241013884	0.002200504	0.006316855	no	down	314.84	315.71	317.62	291.47	208.76	217.22	316.0566667	239.15
GeFixPreAbcdefg0550	glyS	glycine--tRNA ligase subunit beta	1.568	0.649355019	0.002218648	0.006359695	no	up	239.94	248.55	242.29	312.27	329.55	348.54	243.5933333	330.12
GeFixPreAbcdefg1938	-	MULTISPECIES: thioredoxin family protein	0.636	-0.652858893	0.00222989	0.006382655	no	down	59.91	78.75	62.96	57.73	31.58	28.78	67.20666667	39.36333333
GeFixPreAbcdefg0270	-	MULTISPECIES: cell division regulator GpsB	0.597	-0.743512713	0.002234418	0.006386361	no	down	613.22	597.27	589.24	577.77	220.05	227.56	599.91	341.7933333
GeFixPreAbcdefg1296	cpo	alpha/beta hydrolase	1.44	0.525716788	0.002269985	0.006478642	no	up	158.74	161.2	161.89	209.11	192.26	205.14	160.61	202.17
GeFixPreAbcdefg1169	-	Predicted protein	1.651	0.7233478	0.002297092	0.006546546	no	up	517.44	567.83	635.45	872.54	774.74	880.63	573.5733333	842.6366667
GeFixPreAbcdefg0468	gdhA	NADP-specific glutamate dehydrogenase	1.683	0.750999454	0.002373748	0.006755262	no	up	649.47	643.63	638.85	811.94	961.05	1012.85	643.9833333	928.6133333
GeFixPreAbcdefg1959	-	-	14.079	3.815474272	0.002445236	0.006948693	yes	up	0.32	0	0	1.11	1.4	1.3	0.106666667	1.27
GeFixPreAbcdefg1489	-	hypothetical protein	1.978	0.98382073	0.002498533	0.007089947	no	up	12.8	17.06	21.56	34.92	25.26	31.37	17.14	30.51666667
GeFixPreAbcdefg0471	-	ABC transporter ATP-binding protein	0.775	-0.36706915	0.002580623	0.007312382	no	down	15.92	14.87	14.59	13.18	9.62	8.79	15.12666667	10.53
GeFixPreAbcdefg0150	-	glucosaminidase domain-containing protein	1.158	0.211979863	0.002690462	0.007612697	no	up	325.45	352.02	335.91	460.98	296.82	303.27	337.7933333	353.69
GeFixPreAbcdefg2085	-	DUF389 domain-containing protein	0.45	-1.150973977	0.002868147	0.008103849	yes	down	4.42	4.79	4.23	1.36	2.19	1.67	4.48	1.74
GeFixPreAbcdefg0809	-	ABC transporter ATP-binding protein	0.802	-0.318201791	0.002937243	0.008287222	no	down	23.79	25.45	23.4	23.12	15.54	14	24.21333333	17.55333333
GeFixPreAbcdefg0922	-	YeiH family putative sulfate export transporter	1.657	0.728256474	0.002944037	0.008294541	no	up	25.19	24.7	28.19	67.36	26.63	28.21	26.02666667	40.73333333
GeFixPreAbcdefg0354	dnaI	primosomal protein DnaI	0.78	-0.359171786	0.002992429	0.008418871	no	down	393.59	407.52	396.61	409.63	221.43	226.71	399.24	285.9233333
GeFixPreAbcdefg0487	-	hypothetical protein	0.203	-2.298702997	0.003014964	0.008470206	yes	down	170.2	213.46	205.65	52.78	12.64	53.49	196.4366667	39.63666667
GeFixPreAbcdefg2084	-	acylglycerol kinase family protein	1.639	0.71308785	0.003069242	0.008610445	no	up	22.83	26.28	24.28	45.31	37.52	25.17	24.46333333	36
GeFixPreAbcdefg1847	-	AzlD domain-containing protein	1.723	0.784893771	0.003122677	0.008747926	no	up	19.7	22.97	14.83	43.23	21.28	26.69	19.16666667	30.4
GeFixPreAbcdefg0697	-	YueI family protein	1.666	0.7366059	0.003144284	0.008795978	no	up	89.2	96.17	89.18	113.65	137.31	140.62	91.51666667	130.5266667
GeFixPreAbcdefg0592	-	relaxase/mobilization nuclease domain-containing protein	0.508	-0.977316221	0.003154223	0.008811302	no	down	2.09	1.71	1.85	1.21	0.92	0.47	1.883333333	0.866666667
GeFixPreAbcdefg0764	-	hypothetical protein	1.425	0.511047903	0.003179421	0.008869148	no	up	40.61	38.5	33.68	63.9	42.75	38.87	37.59666667	48.50666667
GeFixPreAbcdefg1263	hisG	ATP phosphoribosyltransferase	2.206	1.141447378	0.003202548	0.008921061	yes	up	8.75	7.21	8.05	32.41	9.07	10.08	8.003333333	17.18666667
GeFixPreAbcdefg1709	metQ	MetQ/NlpA family ABC transporter substrate-binding protein	2.208	1.142606989	0.003209741	0.008928505	yes	up	6.22	6.67	6.93	8.18	13.61	14.91	6.606666667	12.23333333
GeFixPreAbcdefg0979	hemH	ferrochelatase	1.745	0.803422758	0.003218565	0.008940459	no	up	9.35	8.9	11.9	27.42	11.51	10.72	10.05	16.55
GeFixPreAbcdefg1497	liaR	response regulator transcription factor	0.76	-0.395947598	0.0032357	0.008975432	no	down	80.81	87.75	86.34	64.53	50.95	56.09	84.96666667	57.19
GeFixPreAbcdefg0269	-	DUF1273 domain-containing protein	0.543	-0.881638009	0.003242997	0.008983057	no	down	6.8	9.95	7.41	5.87	3.43	2.69	8.053333333	3.996666667
GeFixPreAbcdefg1743	-	serine hydrolase	0.687	-0.54263132	0.0032869	0.009091915	no	down	42.86	44.64	41.3	41.73	21.57	18.7	42.93333333	27.33333333
GeFixPreAbcdefg1697	yqeH	ribosome biogenesis GTPase YqeH	0.725	-0.46454268	0.00342341	0.009456272	no	down	374.98	365.25	369.05	373.17	178.3	193.99	369.76	248.4866667
GeFixPreAbcdefg1106	-	AI-2E family transporter	0.707	-0.499862932	0.003481348	0.009591366	no	down	205.68	195.84	199.99	201.32	94.06	100.3	200.5033333	131.8933333
GeFixPreAbcdefg0407	yhbH	ribosome-associated translation inhibitor RaiA	2.128	1.089594147	0.00348203	0.009591366	yes	up	763.17	758.29	815.27	872.48	1611.94	1661.54	778.91	1381.986667
GeFixPreAbcdefg1259	hisA	1--5- imidazole-4-carboxamide isomerase	1.651	0.723701478	0.00350862	0.009651149	no	up	11.14	14.58	9.49	27.35	13.26	13.29	11.73666667	17.96666667
GeFixPreAbcdefg1637	-	tRNA1(Val) (adenine(37)-N6)-methyltransferase	0.691	-0.533271299	0.00356074	0.009767308	no	down	64.37	65.67	69.43	65.63	32.32	30.13	66.49	42.69333333
GeFixPreAbcdefg1237	-	DegV family protein	1.361	0.444474116	0.00362696	0.009927691	no	up	109.1	112.94	106.6	205.2	102.31	106.2	109.5466667	137.9033333
GeFixPreAbcdefg1802	-	Cof-type HAD-IIB family hydrolase	1.52	0.604395315	0.003629262	0.009927691	no	up	103.91	104.98	100.2	236.78	102.82	102.11	103.03	147.2366667
GeFixPreAbcdefg1874	cbf	CMP-binding factor	1.166	0.221492064	0.00371176	0.010139317	no	up	139.66	146.83	145.38	188.79	127.12	136.42	143.9566667	150.7766667
GeFixPreAbcdefg0477	pyrH	UMP kinase	0.734	-0.445945073	0.003719776	0.010147179	no	down	351.78	358.01	344.84	241.72	217.41	220.36	351.5433333	226.4966667
GeFixPreAbcdefg0635	hlyIII	hemolysin III family protein	1.311	0.390907869	0.003768008	0.010264572	no	up	257.86	263.3	262.94	460.38	236.62	250.69	261.3666667	315.8966667
GeFixPreAbcdefg0375	nusA	Transcription elongation factor	0.74	-0.434797075	0.003906295	0.010606786	no	down	77.8	84.09	80.06	56.9	48.15	52.44	80.65	52.49666667
GeFixPreAbcdefg0262	pncB	nicotinate phosphoribosyltransferase	1.741	0.800128782	0.003908397	0.010606786	no	up	57.61	56.91	63.06	172.93	62.47	60.87	59.19333333	98.75666667
GeFixPreAbcdefg1869	gapA	type I glyceraldehyde-3-phosphate dehydrogenase	1.45	0.535978811	0.003909742	0.010606786	no	up	7337.45	7432.34	7373.02	9288.42	9281.43	9347.94	7380.936667	9305.93
GeFixPreAbcdefg0451	iscS	cysteine desulfurase	0.56	-0.837726397	0.004133603	0.01119872	no	down	113.94	120.22	114.78	112.21	37.64	38.13	116.3133333	62.66
GeFixPreAbcdefg0318	ureB	MULTISPECIES: urease subunit beta	1.507	0.591999734	0.004166065	0.011245868	no	up	6979.17	7014.18	7083.29	8855.19	9055.1	9690.31	7025.546667	9200.2
GeFixPreAbcdefg1180	endA	DNA/RNA non-specific endonuclease	0.744	-0.426389785	0.00416684	0.011245868	no	down	71.59	69.16	65.24	68.84	35.27	37.1	68.66333333	47.07
GeFixPreAbcdefg1698	-	YqeG family HAD IIIA-type phosphatase	0.694	-0.528024953	0.004168089	0.011245868	no	down	314.2	322.01	307.85	318.01	141.5	152.46	314.6866667	203.99
GeFixPreAbcdefg1742	-	hypothetical protein	0.377	-1.406827066	0.004191985	0.011294911	yes	down	40.69	39.27	64.64	19.89	11.57	18.63	48.2	16.69666667
GeFixPreAbcdefg2130	-	DUF1275 domain-containing protein	1.413	0.498782222	0.004292238	0.011549277	no	up	70.29	75.36	75.57	94.85	89.36	89.4	73.74	91.20333333
GeFixPreAbcdefg1926	dapL	N-acetyldiaminopimelate deacetylase	1.388	0.473186168	0.004361518	0.011719724	no	up	22.39	22.68	21.04	42.07	21.51	21.17	22.03666667	28.25
GeFixPreAbcdefg0836	-	helix-turn-helix transcriptional regulator	1.419	0.505040964	0.004378783	0.011750131	no	up	31.58	33.83	34.38	64.71	31.51	34.54	33.26333333	43.58666667
GeFixPreAbcdefg1567	uvrB	RecName: Full-UvrABC system protein B	0.872	-0.197662057	0.004463205	0.01196042	no	down	62.14	63.24	61.5	62.68	41.35	42.78	62.29333333	48.93666667
GeFixPreAbcdefg1026	tpx	thiol peroxidase	1.358	0.441800301	0.004579756	0.012239793	no	up	435.23	421.12	437.31	550.5	484.66	509.18	431.22	514.78
GeFixPreAbcdefg1907	-	DUF3397 domain-containing protein	0.795	-0.331376516	0.004579852	0.012239793	no	down	427.14	416.02	421.13	347.24	258.79	290.05	421.43	298.6933333
GeFixPreAbcdefg1604	potC	spermidine/purescine ABC transporter permease	0.787	-0.346289744	0.004605965	0.012292947	no	down	105.45	119.74	113.25	91.12	70.61	74.73	112.8133333	78.82
GeFixPreAbcdefg0604	-	ABC transporter permease	0.544	-0.878205073	0.00482004	0.012829621	no	down	4.54	5.26	4.03	2.4	1.68	2.62	4.61	2.233333333
GeFixPreAbcdefg0638	mvaA	hydroxymethylglutaryl-CoA reductase, degradative	0.756	-0.40282089	0.004856589	0.012909506	no	down	128.93	130.86	131.4	134.15	68.32	70.66	130.3966667	91.04333333
GeFixPreAbcdefg0646	mmuM	homocysteine S-methyltransferase	0.656	-0.607950541	0.004871355	0.012923052	no	down	6.51	6.84	5.61	5.14	2.94	3.22	6.32	3.766666667
GeFixPreAbcdefg1566	mutT	8-oxo-dGTP diphosphatase	0.728	-0.457586183	0.004874771	0.012923052	no	down	84.38	85.09	83.82	60.06	46.61	56.78	84.43	54.48333333
GeFixPreAbcdefg0364	-	DUF956 family protein	0.551	-0.860399107	0.00489519	0.012959785	no	down	43.26	43.01	43.87	40.63	13.38	14.61	43.38	22.87333333
GeFixPreAbcdefg1499	-	cell wall-active antibiotics response protein	0.566	-0.821288297	0.004968609	0.01313655	no	down	28.09	30.91	31.26	28.51	10.63	9.58	30.08666667	16.24
GeFixPreAbcdefg1520	-	unnamed protein product ABJ66577.1 Transposase	0.63	-0.666658567	0.004986303	0.013165706	no	down	10.62	8.66	11.06	6.22	4.65	6.11	10.11333333	5.66
GeFixPreAbcdefg0369	ycsE	Cof-type HAD-IIB family hydrolase	0.691	-0.534041975	0.005032171	0.013269076	no	down	250.25	250.86	261.39	258.23	117.77	116.7	254.1666667	164.2333333
GeFixPreAbcdefg1626	-	YihY/virulence factor BrkB family protein	1.208	0.273097178	0.005070249	0.013351655	no	up	159.04	168.73	162.04	247.75	143.12	148.82	163.27	179.8966667
GeFixPreAbcdefg1213	-	ABC transporter ATP-binding protein	1.857	0.892994203	0.00509588	0.013401281	no	up	14.39	17.81	13.38	47.96	17.32	15.84	15.19333333	27.04
GeFixPreAbcdefg0351	-	ATP-binding protein	0.575	-0.798339414	0.005145401	0.013510114	no	down	31.25	34.02	32.12	31.35	10.06	12.19	32.46333333	17.86666667
GeFixPreAbcdefg1943	-	hypothetical protein	1.753	0.809977736	0.005150945	0.013510114	no	up	9.35	6.08	6.7	13.83	10.85	9.96	7.376666667	11.54666667
GeFixPreAbcdefg1156	lepB	signal peptidase I	1.633	0.707408476	0.005186166	0.013584453	no	up	555.55	566.52	560.53	677.87	843.1	831.09	560.8666667	784.02
GeFixPreAbcdefg0726	ycgQ	TIGR03943 family protein	1.162	0.216623677	0.005211363	0.013632373	no	up	221.38	237.42	225.94	320.03	201.04	200.22	228.2466667	240.43
GeFixPreAbcdefg1956	-	DUF1033 family protein	1.62	0.696248487	0.005227965	0.013657713	no	up	1300.46	1305.92	1306.44	1589.88	1826.34	2030.37	1304.273333	1815.53
GeFixPreAbcdefg1203	rplS	MULTISPECIES: 50S ribosomal protein L19	0.687	-0.541649347	0.005254481	0.013708852	no	down	3143.3	2967.63	3108.14	1820.91	1768.75	1924.63	3073.023333	1838.096667
GeFixPreAbcdefg0305	comR	helix-turn-helix domain-containing protein	0.747	-0.420864477	0.005290466	0.013784526	no	down	120.68	125.43	115.4	123.02	64.45	61.9	120.5033333	83.12333333
GeFixPreAbcdefg1279	-	hypothetical protein	0.678	-0.561639509	0.005317108	0.013835689	no	down	39.09	32.67	35.48	27.81	19.53	18.15	35.74666667	21.83
GeFixPreAbcdefg2017	adk	adenylate kinase	0.611	-0.711117399	0.005364526	0.013940709	no	down	67.32	63.78	68.03	65.35	24.13	26.09	66.37666667	38.52333333
GeFixPreAbcdefg0530	ftsW	cell division protein	0.681	-0.553647154	0.005378869	0.013959614	no	down	86.25	76	82.56	81.75	36.52	37.77	81.60333333	52.01333333
GeFixPreAbcdefg1174	vicK	histidine kinase HPK5	1.126	0.170798701	0.005418246	0.014043355	no	up	255.68	258.12	257.68	337.8	225.06	220.75	257.16	261.2033333
GeFixPreAbcdefg0007	-	MULTISPECIES: RNA-binding S4 domain-containing protein	0.841	-0.249611359	0.005470917	0.014161285	no	down	2314.18	2252.5	2271.31	2362.71	1326.88	1571.29	2279.33	1753.626667
GeFixPreAbcdefg1440	-	hypothetical protein	1.569	0.649768776	0.005556945	0.01436514	no	up	756.42	756.54	755.79	923.74	1045.98	1095.25	756.25	1021.656667
GeFixPreAbcdefg1498	liaS	sensor histidine kinase	0.714	-0.486545075	0.005573161	0.014388227	no	down	42.97	43.43	44.73	43.85	20.1	22.81	43.71	28.92
GeFixPreAbcdefg1762	agrC	sensor histidine kinase	1.393	0.477746318	0.005603157	0.014446781	no	up	88.77	93.31	89.65	179.93	84.9	87.22	90.57666667	117.35
GeFixPreAbcdefg0040	mreD	rod shape-determining protein MreD	0.658	-0.604913826	0.005689037	0.014649085	no	down	23.4	20.37	18.22	12.89	11.84	11.29	20.66333333	12.00666667
GeFixPreAbcdefg0460	-	degV family protein	0.822	-0.283158412	0.005746193	0.014776993	no	down	259.78	260.43	281.57	260.32	156.31	181	267.26	199.21
GeFixPreAbcdefg1491	ftsK	DNA translocase FtsK	0.861	-0.215744753	0.006039955	0.015485248	no	down	154.67	156.84	155.06	162.83	98.29	103.48	155.5233333	121.5333333
GeFixPreAbcdefg0327	-	amino acid ABC transporter periplasmic protein	0.606	-0.723786281	0.006043896	0.015485248	no	down	16.12	14.43	17.58	7.59	8.9	8.71	16.04333333	8.4
GeFixPreAbcdefg0234	cdsA	phosphatidate cytidylyltransferase	0.751	-0.412483034	0.006045127	0.015485248	no	down	371.03	387.77	375.64	392.15	194.13	202.76	378.1466667	263.0133333
GeFixPreAbcdefg1307	acnA	aconitate hydratase AcnA	0.762	-0.39134802	0.006079555	0.01553898	no	down	5.51	5.64	5.78	4.71	3.67	3.18	5.643333333	3.853333333
GeFixPreAbcdefg1636	-	deacetylase	1.426	0.512228716	0.006081839	0.01553898	no	up	88.21	97.47	83.86	179.81	92.35	84.73	89.84666667	118.9633333
GeFixPreAbcdefg1924	-	rhomboid family intramembrane serine protease	0.827	-0.274803682	0.006110225	0.015591337	no	down	187.1	184.65	187.32	162.92	122.62	126.53	186.3566667	137.3566667
GeFixPreAbcdefg0792	divIVA	DivIVA domain-containing protein	1.277	0.352655094	0.006272284	0.015984207	no	up	1022.32	1059.39	1049.08	1308.25	1105.37	1112.95	1043.596667	1175.523333
GeFixPreAbcdefg0709	aroK	MULTISPECIES: shikimate kinase	1.359	0.442545359	0.006322196	0.016085365	no	up	103.04	110.54	96.69	188.3	89.94	110.63	103.4233333	129.6233333
GeFixPreAbcdefg1797	-	membrane protein	1.376	0.460172787	0.006328268	0.016085365	no	up	17.79	17.28	17.73	32.04	16.73	17.84	17.6	22.20333333
GeFixPreAbcdefg0782	-	MULTISPECIES: DUF3165 family protein	0.609	-0.715502811	0.006433885	0.016332806	no	down	2173.46	2083.21	2245.3	973.28	1127.86	1303.06	2167.323333	1134.733333
GeFixPreAbcdefg0868	cdd	cytidine deaminase	1.33	0.411824145	0.006698889	0.016983704	no	up	306.47	353.16	355.35	440.2	359.74	393.87	338.3266667	397.9366667
GeFixPreAbcdefg0846	ciaR	response regulator (homolog to ciaR Spn), truncated	1.371	0.45477454	0.006720798	0.017017405	no	up	28.82	28.25	28.02	37.62	33.31	32.08	28.36333333	34.33666667
GeFixPreAbcdefg0753	acm	N-acetylmuramoyl-L-alanine amidase	1.374	0.45867649	0.006761742	0.017099157	no	up	686.99	687.33	685.39	853.51	821.84	798.15	686.57	824.5
GeFixPreAbcdefg0182	dexA	1,6-alpha-glucanhydrolase (dextranase)	0.375	-1.414683242	0.006792494	0.017154957	yes	down	4.59	7.01	8.82	2.43	2.19	2.22	6.806666667	2.28
GeFixPreAbcdefg1912	radA	DNA repair protein RadA	1.253	0.325531908	0.006865003	0.017315941	no	up	72.69	74.14	71.18	118.42	66.77	65.14	72.67	83.44333333
GeFixPreAbcdefg1456	-	ABC transporter permease	1.514	0.598500574	0.006881808	0.017336188	no	up	3.64	4.46	4.95	7.16	5.71	4.8	4.35	5.89
GeFixPreAbcdefg1562	-	transporter substrate-binding domain-containing protein	0.768	-0.381419948	0.006996694	0.017603146	no	down	127.29	132.09	130.89	96.6	82.7	84.84	130.09	88.04666667
GeFixPreAbcdefg0583	-	IS3 family transposase	0.608	-0.716820745	0.007165551	0.018005043	no	down	7.03	10.97	6.61	5.71	3.61	4.16	8.203333333	4.493333333
GeFixPreAbcdefg1850	rimI	alanine acetyltransferase	1.611	0.687671169	0.007192894	0.018050781	no	up	30.44	32.33	37.42	83.35	33.56	35.35	33.39666667	50.75333333
GeFixPreAbcdefg0231	-	RecName: Full-Probable transcriptional regulatory protein stu0195	0.725	-0.463436472	0.007336033	0.018386631	no	down	206.3	208.82	218.19	138.52	126.12	136.99	211.1033333	133.8766667
GeFixPreAbcdefg1564	-	transporter substrate-binding domain-containing protein	3.493	1.804380107	0.007381544	0.018477248	yes	up	2.98	2.04	1.79	1.78	9.33	7.97	2.27	6.36
GeFixPreAbcdefg1855	-	hydrolase	0.552	-0.857330276	0.007526554	0.018816385	no	down	9.47	7.71	8.44	5.11	2.45	5.18	8.54	4.246666667
GeFixPreAbcdefg0513	hom	homoserine dehydrogenase	1.77	0.82367792	0.007722709	0.019282365	no	up	44.17	42.08	43.85	135.17	43.33	44.28	43.36666667	74.26
GeFixPreAbcdefg0541	-	hypothetical protein	0.77	-0.376548548	0.007835943	0.019540388	no	down	322.07	314.07	324.2	238.61	199.22	214.16	320.1133333	217.33
GeFixPreAbcdefg0472	-	ABC transporter ATP-binding protein	0.801	-0.320676131	0.007961471	0.01982838	no	down	24.68	26.65	27.87	22.01	17.14	17.27	26.4	18.80666667
GeFixPreAbcdefg0145	-	CapA	1.686	0.75359459	0.007977487	0.019843245	no	up	36.03	41.4	41.04	50.14	59.07	62.99	39.49	57.4
GeFixPreAbcdefg1565	-	transporter substrate-binding domain-containing protein	3.487	1.801968087	0.008177602	0.020315426	yes	up	2.52	3.63	3.08	2.1	11.68	11.86	3.076666667	8.546666667
GeFixPreAbcdefg2108	-	NUDIX hydrolase	0.531	-0.912378754	0.008437901	0.020935746	no	down	32.9	29.35	32.71	10.39	14.35	18.07	31.65333333	14.27
GeFixPreAbcdefg1881	rnmV	ribonuclease M5	1.234	0.303573486	0.008489154	0.021036486	no	up	40.07	44.38	41.84	63.84	39.29	38.4	42.09666667	47.17666667
GeFixPreAbcdefg1791	-	MULTISPECIES: ABC transporter ATP-binding protein	0.695	-0.524911213	0.008633023	0.021339449	no	down	420.26	453.92	436.39	256.24	261.65	272	436.8566667	263.2966667
GeFixPreAbcdefg0866	deoC	deoxyribose-phosphate aldolase	1.294	0.372214564	0.008650457	0.021355816	no	up	398.78	388.01	374.54	519.14	415.11	410.2	387.11	448.15
GeFixPreAbcdefg0448	gor	glutathione-disulfide reductase	0.702	-0.510488137	0.008836488	0.021760678	no	down	938.83	974.37	962.8	572.5	577.28	602.13	958.6666667	583.97
GeFixPreAbcdefg0447	fruB	PTS sugar transporter subunit IIA	0.598	-0.741640504	0.008955742	0.022026888	no	down	517.12	521.44	514.41	209.8	286.35	292.31	517.6566667	262.82
GeFixPreAbcdefg0582	-	IS30 family transposase	0.711	-0.492267917	0.008981212	0.022062057	no	down	10.21	10.67	10	7.41	6.86	5.21	10.29333333	6.493333333
GeFixPreAbcdefg1967	ilvD	dihydroxy-acid dehydratase	1.679	0.747563803	0.00899906	0.022078439	no	up	30.94	33.82	33.97	93.46	30.57	34.97	32.91	53
GeFixPreAbcdefg2074	aspS	aspartate--tRNA ligase	1.595	0.673224533	0.009192529	0.022525117	no	up	65.26	72.41	72.05	181.89	65.69	71.02	69.90666667	106.2
GeFixPreAbcdefg0849	ciaH	HAMP domain-containing histidine kinase	1.256	0.328279191	0.009399203	0.023003006	no	up	30.09	32.42	30.97	41.64	31.28	31.94	31.16	34.95333333
GeFixPreAbcdefg2036	rplW	MULTISPECIES: 50S ribosomal protein L23	0.798	-0.325835705	0.009456444	0.023114451	no	down	311.92	344.38	307.24	270	202.14	216.19	321.18	229.4433333
GeFixPreAbcdefg0330	-	NUDIX domain-containing protein	0.731	-0.452331266	0.009537791	0.023284472	no	down	28.34	27.96	27.38	21.78	13.76	19.22	27.89333333	18.25333333
GeFixPreAbcdefg1476	galM	galactose-1-epimerase	1.341	0.422931188	0.009576319	0.023349667	no	up	31.17	30.84	31.16	57.41	30.21	27.84	31.05666667	38.48666667
GeFixPreAbcdefg1767	-	Predicted protein	1.807	0.85344331	0.00978282	0.023803415	no	up	42494.94	39758.79	40448.25	44829.18	74014.51	67761.17	40900.66	62201.62
GeFixPreAbcdefg0515	rarD	EamA family transporter RarD	1.489	0.574480033	0.009786518	0.023803415	no	up	31.14	34.76	35.92	76.59	31.9	33.93	33.94	47.47333333
GeFixPreAbcdefg1325	-	DUF5067 domain-containing protein	0.796	-0.329206599	0.009928854	0.02411991	no	down	82.71	81.54	83	67.76	50.86	56.73	82.41666667	58.45
GeFixPreAbcdefg1472	sbcC	SMC family ATPase	1.191	0.251653435	0.009966499	0.024162166	no	up	55.75	61.66	60.08	75.44	54.2	58.81	59.16333333	62.81666667
GeFixPreAbcdefg2072	-	Uncharacterized protein conserved in bacteria	0.815	-0.294502838	0.009970717	0.024162166	no	down	212.2	217.69	211.45	225.99	125.43	127.72	213.78	159.7133333
GeFixPreAbcdefg1550	-	glycosyltransferase family 2 protein	0.87	-0.200657145	0.010011556	0.024231401	no	down	218.22	241.54	235.07	235.95	155.4	154.47	231.61	181.94
GeFixPreAbcdefg0817	-	IS3 family transposase	2.629	1.394499697	0.010133277	0.024495989	yes	up	10.66	9.44	4.49	26.38	11.17	21.47	8.196666667	19.67333333
GeFixPreAbcdefg0552	-	amino acid permease	1.287	0.363665399	0.010186192	0.024582015	no	up	55.5	53.59	52.67	92.72	47.35	51.55	53.92	63.87333333
GeFixPreAbcdefg0446	fruB	Phosphotransferase system, fructose-specific IIC component	0.62	-0.689152621	0.010193757	0.024582015	no	down	502.96	529.09	490.58	224.29	282.92	298.7	507.5433333	268.6366667
GeFixPreAbcdefg0823	pabBC	aminodeoxychorismate synthase component I	1.285	0.362135098	0.01033049	0.024881363	no	up	31.49	35.39	33.31	57.28	31.25	29.86	33.39666667	39.46333333
GeFixPreAbcdefg1317	gyrA	DNA gyrase subunit A	1.121	0.164539557	0.010343958	0.024883456	no	up	183.1	186.35	184.93	246.77	157.21	158.24	184.7933333	187.4066667
GeFixPreAbcdefg0118	cysE	MULTISPECIES: serine O-acetyltransferase	0.65	-0.621113069	0.010385823	0.02495238	no	down	117.04	119.16	113.06	119.66	43.93	51.57	116.42	71.72
GeFixPreAbcdefg0819	-	IS3 family transposase	3.562	1.832812072	0.010397878	0.02495238	yes	up	0.86	1.81	2.17	8.24	4.7	1.85	1.613333333	4.93
GeFixPreAbcdefg1215	-	ABC transporter substrate-binding protein	1.888	0.917201094	0.010526685	0.025230829	no	up	14.26	15.07	14.75	51.7	14.86	14.8	14.69333333	27.12
GeFixPreAbcdefg1695	nadD	nicotinate-nucleotide adenylyltransferase	0.796	-0.328884092	0.010564152	0.025289941	no	down	535.65	562.28	529.62	572.11	296.36	323.54	542.5166667	397.3366667
GeFixPreAbcdefg0480	-	YozE family protein	0.731	-0.45142621	0.010595478	0.025334224	no	down	96.83	93.25	95.71	66.15	59.14	59.54	95.26333333	61.61
GeFixPreAbcdefg1677	-	metal-sulfur cluster assembly factor	1.512	0.596928773	0.010777693	0.025738747	no	up	144.32	134.07	143.51	331.31	125.43	147.99	140.6333333	201.5766667
GeFixPreAbcdefg0171	rpoE	DNA-directed RNA polymerase subunit delta	0.691	-0.534139119	0.010923106	0.02605451	no	down	408.24	400.82	402.97	423.7	174.81	189.37	404.01	262.6266667
GeFixPreAbcdefg1596	-	GNAT family acetyltransferase	1.482	0.567163519	0.011125004	0.02650408	no	up	32.24	30.47	38.25	73.05	34.42	32.18	33.65333333	46.55
GeFixPreAbcdefg1243	xseA	exodeoxyribonuclease VII large subunit	1.328	0.408820432	0.011187223	0.026620198	no	up	73.64	78.81	74.47	140.39	68.79	70.11	75.64	93.09666667
GeFixPreAbcdefg0870	nupA	ABC transporter ATP-binding protein	1.338	0.420569692	0.011264905	0.026772788	no	up	504.32	508.45	502.42	614.78	568.94	589.35	505.0633333	591.0233333
GeFixPreAbcdefg2122	guaB	IMP dehydrogenase	1.525	0.60835864	0.011361086	0.026968925	no	up	115.58	119.33	125.08	291.28	114.65	114.76	119.9966667	173.5633333
GeFixPreAbcdefg1649	-	hypothetical protein	1.828	0.870134305	0.011423098	0.027083576	no	up	6.5	6.14	7.86	18.44	9.1	7.28	6.833333333	11.60666667
GeFixPreAbcdefg0230	pgi	glucose-6-phosphate isomerase	0.886	-0.175299854	0.011546387	0.027343062	no	down	660.26	670.96	667.38	701.14	434.18	466.14	666.2	533.82
GeFixPreAbcdefg1500	kch	hypothetical protein	0.612	-0.70821086	0.01161359	0.027436413	no	down	14.36	13.79	15.28	13.05	4.83	6.85	14.47666667	8.243333333
GeFixPreAbcdefg1685	hinT	HIT family protein	1.174	0.231603499	0.011657285	0.027506735	no	up	456.43	446.41	453.37	571.22	418.68	434.38	452.07	474.76
GeFixPreAbcdefg1240	tlyA	TlyA family RNA methyltransferase	1.257	0.329508014	0.011749573	0.027691415	no	up	84.75	92.56	85.66	144.17	75.62	83.38	87.65666667	101.0566667
GeFixPreAbcdefg1235	-	YpmS family protein	1.179	0.237451509	0.012093963	0.028469103	no	up	81.21	81.25	79.01	110.81	69.28	77.04	80.49	85.71
GeFixPreAbcdefg2118	-	insulinase family protein	0.636	-0.653641871	0.01237609	0.029098545	no	down	103.91	101.04	102.5	107.03	38.51	40.96	102.4833333	62.16666667
GeFixPreAbcdefg0639	-	hydroxymethylglutaryl-CoA synthase	0.877	-0.189771646	0.012896191	0.030285347	no	down	290.51	278.9	292.05	298.8	188.75	195.8	287.1533333	227.7833333
GeFixPreAbcdefg1746	-	aquaporin family protein	0.839	-0.253978495	0.013003634	0.030501399	no	down	369.8	373.49	373.16	394.24	220.07	240.55	372.15	284.9533333
GeFixPreAbcdefg0971	alsD	acetolactate decarboxylase	1.242	0.312907379	0.013040612	0.030551849	no	up	594.03	608.16	597.82	741.01	595.04	640.47	600.0033333	658.84
GeFixPreAbcdefg0129	rplM	MULTISPECIES: 50S ribosomal protein L13	0.73	-0.453589757	0.013081052	0.030610282	no	down	1491.19	1519.49	1495.25	963.23	930.68	974.08	1501.976667	955.9966667
GeFixPreAbcdefg1971	-	MATE family efflux transporter	1.277	0.35234678	0.01316624	0.030773164	no	up	13.57	14.17	16.44	22.34	15.24	13.38	14.72666667	16.98666667
GeFixPreAbcdefg0662	-	hypothetical protein	0.802	-0.318664626	0.013193342	0.03080006	no	down	13.07	13.84	13.28	12.51	8.48	8.05	13.39666667	9.68
GeFixPreAbcdefg0652	ilvE	branched-chain amino acid aminotransferase	1.583	0.662996193	0.013328925	0.031079843	no	up	86.1	82.41	77.99	215.24	77.85	80.02	82.16666667	124.37
GeFixPreAbcdefg1207	-	Flavodoxin	0.596	-0.745820202	0.013485448	0.031407736	no	down	239.53	233.28	230.4	244.75	80.61	80.34	234.4033333	135.2333333
GeFixPreAbcdefg1849	tsaD	tRNA (adenosine(37)-N6)-threonylcarbamoyltransferase complex transferase subunit TsaD	1.296	0.374023215	0.013544371	0.031497136	no	up	48.28	48.77	46.45	84.08	41.82	45.64	47.83333333	57.18
GeFixPreAbcdefg0352	nrdR	conserved hypothetical protein	0.706	-0.502034729	0.013564384	0.031497136	no	down	235.48	242.11	243.22	253.68	103.97	120.4	240.27	159.35
GeFixPreAbcdefg0969	-	MFS transporter	1.256	0.328625257	0.013571677	0.031497136	no	up	16.75	16.98	17.09	22.57	16	18.43	16.94	19
GeFixPreAbcdefg2068	nrdD	anaerobic ribonucleoside-triphosphate reductase	1.276	0.351873203	0.013982157	0.032411691	no	up	162.37	167.87	170.33	289.97	152.48	147.45	166.8566667	196.6333333
GeFixPreAbcdefg1212	rnj	ribonuclease J	0.815	-0.295173005	0.014080105	0.032600477	no	down	339.81	341	338.76	361.96	192.66	207.89	339.8566667	254.17
GeFixPreAbcdefg0143	-	hypothetical protein	1.778	0.830026343	0.01420584	0.032853085	no	up	75.68	59.3	67.2	78.79	110.32	116.88	67.39333333	101.9966667
GeFixPreAbcdefg0859	-	ISSth1 transposase	1.473	0.558661802	0.014275719	0.032976076	no	up	5.46	6.8	5.51	10.97	7.38	5.45	5.923333333	7.933333333
GeFixPreAbcdefg0467	-	AAA family ATPase	0.348	-1.521853912	0.014416869	0.033248898	yes	down	0.96	1.29	0.75	0.61	0.26	0.11	1	0.326666667
GeFixPreAbcdefg2000	hsdM	type I restriction-modification system subunit M	1.217	0.28278559	0.014438764	0.033248898	no	up	39.59	46.83	40.94	64.19	37.41	39.35	42.45333333	46.98333333
GeFixPreAbcdefg1577	-	GyrI-like domain-containing protein	0.532	-0.91097478	0.014444331	0.033248898	no	down	23.95	20.57	20.49	15.99	8.15	7.66	21.67	10.6
GeFixPreAbcdefg1132	-	Chloride channel protein	0.677	-0.562908519	0.014685587	0.033727326	no	down	105.57	93.11	78.53	67.1	45.08	57.53	92.40333333	56.57
GeFixPreAbcdefg0175	prmA	50S ribosomal protein L11 methyltransferase	1.2	0.262687577	0.014686329	0.033727326	no	up	69.14	67.93	79.02	101.32	65.07	67.73	72.03	78.04
GeFixPreAbcdefg0073	mutL	DNA mismatch repair endonuclease MutL	1.378	0.462231636	0.014705906	0.033733059	no	up	81.87	87.93	84.3	171.33	78.12	77.79	84.7	109.08
GeFixPreAbcdefg1735	pflD	formate C-acetyltransferase	1.162	0.216856943	0.014778986	0.033861367	no	up	203.18	219.39	213.75	262.63	196.32	200	212.1066667	219.65
GeFixPreAbcdefg1257	hisI	phosphoribosyl-AMP cyclohydrolase	1.703	0.76801878	0.014903737	0.034107626	no	up	9.95	12.61	9.54	25.66	13.67	11.23	10.7	16.85333333
GeFixPreAbcdefg1239	argR	Transcriptional regulator, ArgR family	1.232	0.301165419	0.015199189	0.034743518	no	up	125.4	115.46	113.25	184.23	103.46	111.13	118.0366667	132.94
GeFixPreAbcdefg1098	-	hypothetical protein	2.113	1.079607246	0.015246182	0.034810646	yes	up	47.79	60.95	47.18	67.58	117.73	93.98	51.97333333	93.09666667
GeFixPreAbcdefg1429	-	hypothetical protein	1.466	0.551756708	0.015694448	0.035792765	no	up	198.49	180.86	200.14	237.14	239.49	264.25	193.1633333	246.96
GeFixPreAbcdefg0378	infB	translation initiation factor IF-2	0.741	-0.432929365	0.016022408	0.036498564	no	down	159.5	167	162.97	106.53	102.61	106.69	163.1566667	105.2766667
GeFixPreAbcdefg0436	accC	biotin carboxylase subunit	1.243	0.314232165	0.016291834	0.037069553	no	up	246.56	257.88	255.31	420.89	221.22	227.66	253.25	289.9233333
GeFixPreAbcdefg0603	-	ABC transporter ATP-binding protein	0.577	-0.792594297	0.016369262	0.037202868	no	down	2.91	4.61	4.2	3.15	1.42	1.66	3.906666667	2.076666667
GeFixPreAbcdefg0225	-	Glucose-specific phosphotransferase enzyme IIA component	0.667	-0.585247103	0.016423612	0.037283487	no	down	28.27	28.91	35.16	18.57	18.57	17.04	30.78	18.06
GeFixPreAbcdefg0843	coaC	flavoprotein involved in panthothenate metabolism, putative	1.384	0.469179825	0.016690971	0.037846921	no	up	66.04	72.98	73.26	142.87	66.39	65.11	70.76	91.45666667
GeFixPreAbcdefg1820	comEB	hypothetical protein	1.132	0.178415657	0.016756306	0.037951496	no	up	202.09	213.99	209.83	267.56	183.05	186.59	208.6366667	212.4
GeFixPreAbcdefg1530	pta	phosphate acetyltransferase	1.137	0.185375021	0.017026028	0.038518219	no	up	126.69	137.05	128.65	169.19	112.06	120.09	130.7966667	133.78
GeFixPreAbcdefg1622	-	Transposase	1.612	0.68882088	0.017291736	0.039074575	no	up	46.86	52.84	50.18	55.9	75.08	74.83	49.96	68.60333333
GeFixPreAbcdefg1962	pbp1b	penicillin-binding protein	1.243	0.31440608	0.01771148	0.03997734	no	up	48.86	47.86	48.79	59.37	50.05	50.33	48.50333333	53.25
GeFixPreAbcdefg1526	-	Transposase	0.732	-0.450386586	0.018080566	0.040763834	no	down	9.04	9.36	10	9.74	4.43	5.06	9.466666667	6.41
GeFixPreAbcdefg0401	acuB	Acetoin utilization acuB protein	1.789	0.83955522	0.018201182	0.040988978	no	up	138.71	141.39	144.84	141.98	238.93	255.81	141.6466667	212.24
GeFixPreAbcdefg0648	-	helix-hairpin-helix domain-containing protein	0.702	-0.509721803	0.01824274	0.041035776	no	down	34.27	39.38	36.88	25.2	18.49	25.44	36.84333333	23.04333333
GeFixPreAbcdefg1171	murM	aminoacyltransferase	1.27	0.344579462	0.01828617	0.041086673	no	up	181.07	195.17	186.95	326.04	167.79	166.93	187.73	220.2533333
GeFixPreAbcdefg1504	rsmB	16S rRNA (cytosine(967)-C(5))-methyltransferase RsmB	0.883	-0.179774356	0.018350932	0.04118533	no	down	69.78	73.49	72.34	74.94	48.06	48.98	71.87	57.32666667
GeFixPreAbcdefg0444	fruR2	DeoR/GlpR transcriptional regulator	0.617	-0.695555801	0.018405915	0.041261842	no	down	650.67	654.93	646.25	266.11	351.71	403.93	650.6166667	340.5833333
GeFixPreAbcdefg0871	nupB	ABC transporter permease	1.299	0.37685479	0.018643908	0.04174798	no	up	424.24	467.16	442.36	533.48	491.81	491.22	444.5866667	505.5033333
GeFixPreAbcdefg1686	-	hypothetical protein	1.175	0.233091807	0.018816431	0.042086582	no	up	684.21	675.69	721.91	886.35	641.76	668.43	693.9366667	732.18
GeFixPreAbcdefg1580	-	hypothetical protein	0.597	-0.743024016	0.018843855	0.042100243	no	down	9.6	8.23	9.34	7.46	2.88	4.64	9.056666667	4.993333333
GeFixPreAbcdefg1570	-	hypothetical protein	1.536	0.619358142	0.018869826	0.04211063	no	up	12.72	17.83	17.3	33.12	16.95	17.73	15.95	22.6
GeFixPreAbcdefg0543	yjbB	Sodium-dependent phosphate transporter	0.495	-1.015247156	0.019031178	0.042422772	yes	down	7.47	9.44	6.27	2.19	3.43	4.14	7.726666667	3.253333333
GeFixPreAbcdefg0445	fruK	1-phosphofructokinase	0.624	-0.67985588	0.019400807	0.043197965	no	down	527.47	534.45	522.63	220	294.98	323.84	528.1833333	279.6066667
GeFixPreAbcdefg1004	csm4	type III-A CRISPR-associated RAMP protein Csm4	1.4	0.485465891	0.019613914	0.043623288	no	up	11.98	9.43	10.44	20.06	11.13	9.8	10.61666667	13.66333333
GeFixPreAbcdefg0188	-	hypothetical protein	0.657	-0.605464129	0.019909924	0.044231833	no	down	79.94	75.19	68.24	43.31	51.28	33.45	74.45666667	42.68
GeFixPreAbcdefg0647	-	DUF1912 family protein	0.547	-0.871424752	0.020093789	0.044560854	no	down	19.08	16.56	21.77	15.01	4.99	9.31	19.13666667	9.77
GeFixPreAbcdefg0426	fabM	enoyl-CoA hydratase	1.383	0.467372715	0.020134005	0.044560854	no	up	67.31	70.41	67.47	140.26	59.35	66.12	68.39666667	88.57666667
GeFixPreAbcdefg0976	-	hypothetical protein	0.815	-0.294310638	0.020136438	0.044560854	no	down	130.73	138.73	123.54	129.86	77.23	84.67	131	97.25333333
GeFixPreAbcdefg2063	rpmB	50S ribosomal protein L28	0.503	-0.991618558	0.020148275	0.044560854	no	down	5130.44	4932.14	4997.71	1108.38	2491.63	2646.58	5020.096667	2082.196667
GeFixPreAbcdefg1851	-	tRNA (adenosine(37)-N6)-threonylcarbamoyltransferase complex dimerization subunit type 1 TsaB	1.491	0.576110998	0.020252304	0.044740828	no	up	44.05	56.41	49.08	116.46	46.41	47.83	49.84666667	70.23333333
GeFixPreAbcdefg1708	msrA	peptide-methionine (S)-S-oxide reductase MsrA	1.726	0.787500187	0.020327136	0.044855972	no	up	9.48	8.82	10.32	11.55	14.53	16.29	9.54	14.12333333
GeFixPreAbcdefg1170	-	sugar-phosphatase	1.354	0.437285539	0.020512774	0.045215099	no	up	157.37	174.34	165.64	328.32	147.04	153.97	165.7833333	209.7766667
GeFixPreAbcdefg0173	-	DUF3013 family protein	1.202	0.265142032	0.020622344	0.045405941	no	up	66.84	64.81	68.4	91.3	58.62	66.8	66.68333333	72.24
GeFixPreAbcdefg1321	-	ECF transporter S component	0.748	-0.419064452	0.020911135	0.045939369	no	down	39.73	32.68	37.29	35.22	17.75	22.11	36.56666667	25.02666667
GeFixPreAbcdefg1345	-	ECF transporter S component	0.748	-0.419064452	0.020911135	0.045939369	no	down	39.73	32.68	37.29	35.22	17.75	22.11	36.56666667	25.02666667
GeFixPreAbcdefg1442	-	oxidoreductase	0.339	-1.560224549	0.021073108	0.046243765	yes	down	19.61	25.5	49.13	10.81	7.15	11.24	31.41333333	9.733333333
GeFixPreAbcdefg1083	casC	type I-E CRISPR-associated protein Cas7/Cse4/CasC	0.823	-0.281075846	0.021729856	0.047632038	no	down	53.65	54.74	53.77	45.3	35.65	37.52	54.05333333	39.49
GeFixPreAbcdefg1343	uvrC	excinuclease ABC subunit UvrC	1.756	0.812095055	0.022094446	0.048343216	no	up	10.06	27.38	19.69	34.5	29.28	25.45	19.04333333	29.74333333
GeFixPreAbcdefg0376	ylxR	YlxR family protein	0.734	-0.445237896	0.022103252	0.048343216	no	down	121.42	136.63	140.92	92.7	74.3	93.06	132.99	86.68666667
GeFixPreAbcdefg1097	-	lysophospholipase	1.445	0.531116392	0.022247413	0.048578263	no	up	52.93	56.87	47.83	63.23	62.95	71.79	52.54333333	65.99
GeFixPreAbcdefg1548	-	glycosyltransferase	0.884	-0.177979389	0.022259913	0.048578263	no	down	342.63	337.25	352.59	336.56	238.35	243.17	344.1566667	272.6933333
GeFixPreAbcdefg0187	-	MFS transporter	0.699	-0.515624382	0.022923374	0.049970932	no	down	11.99	11.97	13.35	7.35	7.41	7.99	12.43666667	7.583333333
GeFixPreAbcdefg0970	ilvB	acetolactate synthase AlsS	1.106	0.144976333	0.022976683	0.050031918	no	up	345.52	359.06	355.33	435.04	306.21	309.43	353.3033333	350.2266667
GeFixPreAbcdefg1204	-	voltage-gated chloride channel family protein	1.507	0.591893777	0.02308589	0.050169492	no	up	19.79	18.74	19.03	46.68	18.37	17.4	19.18666667	27.48333333
GeFixPreAbcdefg0545	-	Putative membrane protein	0.603	-0.729161891	0.023090668	0.050169492	no	down	18.29	28.95	24.73	18.45	12.87	8.2	23.99	13.17333333
GeFixPreAbcdefg0320	ureE	MULTISPECIES: urease accessory protein UreE	0.724	-0.465425519	0.023145016	0.050232315	no	down	2664.82	2750.89	2649.99	1623.37	1665.81	1772.59	2688.566667	1687.256667
GeFixPreAbcdefg0518	-	flavin reductase family protein	1.231	0.300339987	0.023212596	0.050323685	no	up	142.63	147.02	144.55	175.52	146.07	150.67	144.7333333	157.42
GeFixPreAbcdefg0786	ftsA	cell division protein FtsA	1.096	0.131733403	0.023498715	0.05083725	no	up	512.93	549.31	525.47	676.32	443.99	448.95	529.2366667	523.0866667
GeFixPreAbcdefg0419	-	DUF1803 domain-containing protein	0.727	-0.459141024	0.023500967	0.05083725	no	down	21.02	14.88	19.24	15.45	10.14	10.58	18.38	12.05666667
GeFixPreAbcdefg0288	lysA	diaminopimelate decarboxylase	0.718	-0.476969004	0.023958585	0.051770465	no	down	83.94	86.32	87.37	93.47	38.45	42.06	85.87666667	57.99333333
GeFixPreAbcdefg0595	efrA	ABC transporter ATP-binding protein	0.366	-1.451450516	0.024105848	0.052031749	no	down	9.72	14.1	11.92	1.19	3.9	5.81	11.91333333	3.633333333
GeFixPreAbcdefg0964	-	Rgg/GadR/MutR family transcriptional regulator	1.364	0.447586254	0.024239305	0.052262694	no	up	16.46	16.78	18.16	32.39	14.2	18.26	17.13333333	21.61666667
GeFixPreAbcdefg0990	-	DNA-damage-inducible protein	0.223	-2.166161901	0.024326059	0.052374618	no	down	3.23	6.32	4.28	0.56	0.49	1.74	4.61	0.93
GeFixPreAbcdefg1209	-	matrixin family metalloprotease	0.661	-0.597471021	0.024344253	0.052374618	no	down	47.98	51.5	49.88	53.78	19.53	20.64	49.78666667	31.31666667
GeFixPreAbcdefg0321	ureF	urease accessory protein UreF	0.709	-0.495590343	0.025194986	0.054145917	no	down	2629.68	2785.47	2717.26	1536.65	1718.74	1717.87	2710.803333	1657.753333
GeFixPreAbcdefg1597	serC	3-phosphoserine/phosphohydroxythreonine transaminase	1.409	0.495049953	0.025310737	0.054245257	no	up	33.02	37.01	36.75	76.28	31.06	34.11	35.59333333	47.15
GeFixPreAbcdefg0010	ampC	serine hydrolase	0.893	-0.163534353	0.025315381	0.054245257	no	down	763.05	788.48	791.76	843.44	514.02	540.16	781.0966667	632.54
GeFixPreAbcdefg0114	dacC	D-alanyl-D-alanine carboxypeptidase	0.783	-0.353682481	0.025338246	0.054245257	no	down	542.08	542.26	529.38	405.7	336.56	378.21	537.9066667	373.49
GeFixPreAbcdefg0911	hsdS	hypothetical protein	2.651	1.406748432	0.025351074	0.054245257	no	up	2.52	1.13	2	5.4	4.51	3.38	1.883333333	4.43
GeFixPreAbcdefg0521	valS	valine--tRNA ligase	1.28	0.356154987	0.025565542	0.054644962	no	up	247.21	257.13	251.2	297.04	269.67	279.88	251.8466667	282.1966667
GeFixPreAbcdefg0790	yggT	YggT family protein	1.186	0.245928963	0.02589272	0.055284456	no	up	710.22	743.06	703.35	935.54	698.14	666.11	718.8766667	766.5966667
GeFixPreAbcdefg1157	-	hypothetical protein	1.214	0.279534334	0.026071911	0.055606939	no	up	97.08	93.48	90.45	148.34	80.14	84.41	93.67	104.2966667
GeFixPreAbcdefg2114	ecfA2	energy-coupling factor transporter ATPase	0.824	-0.279794611	0.026153682	0.055721167	no	down	119.21	122.29	125.69	130.26	68.37	78.38	122.3966667	92.33666667
GeFixPreAbcdefg0757	-	DUF2974 domain-containing protein	1.523	0.607036413	0.026290835	0.055953017	no	up	19.58	21.3	30.67	37.26	30.72	29.28	23.85	32.42
GeFixPreAbcdefg0283	spoU	RNA methyltransferase	1.457	0.543289304	0.026475946	0.056286321	no	up	588.61	615.04	607.54	662.86	789.34	810.39	603.73	754.1966667
GeFixPreAbcdefg0149	vanY	D-alanyl-D-alanine carboxypeptidase family protein	1.234	0.303095401	0.026689769	0.056679885	no	up	205.41	211.67	207.99	345.89	185.18	179.81	208.3566667	236.96
GeFixPreAbcdefg0894	pepDA	dipeptidase nonfunctional	1.51	0.594726632	0.027104063	0.057497879	no	up	345.84	250.95	239.28	517.34	305.69	344.22	278.69	389.0833333
GeFixPreAbcdefg1578	-	hypothetical protein	0.656	-0.608735116	0.02765984	0.058613932	no	down	21.78	20.61	20.97	22.11	7.93	9.2	21.12	13.08
GeFixPreAbcdefg0322	ureG	MULTISPECIES: urease accessory protein UreG	0.704	-0.50692959	0.027715685	0.058669322	no	down	2805.42	2934.54	2826.54	1572.71	1753.23	1862.66	2855.5	1729.533333
GeFixPreAbcdefg1096	-	patatin family protein	1.422	0.50814441	0.027989015	0.059184481	no	up	77.04	76.12	76	85.89	99.03	95.99	76.38666667	93.63666667
GeFixPreAbcdefg2051	-	hypothetical protein	1.368	0.452592973	0.028498066	0.06019645	no	up	376.81	391.42	405.95	537.05	445.65	460.43	391.3933333	481.0433333
GeFixPreAbcdefg0004	ychF	redox-regulated ATPase YchF	1.124	0.168718947	0.028785182	0.060737964	no	up	231.53	238.72	234.56	321.9	197.93	199.42	234.9366667	239.75
GeFixPreAbcdefg1201	-	hypothetical protein	1.228	0.29646386	0.02923961	0.061566391	no	up	31.26	31.53	31.43	47.07	26.49	31.55	31.40666667	35.03666667
GeFixPreAbcdefg0548	-	hypothetical protein	0.624	-0.680309403	0.029240139	0.061566391	no	down	8.89	11.11	12.23	6	4.88	6.91	10.74333333	5.93
GeFixPreAbcdefg1606	potA	ABC transporter ATP-binding protein	0.867	-0.206682181	0.029319254	0.061667227	no	down	83.46	94.89	89.16	85.87	58.29	63.68	89.17	69.28
GeFixPreAbcdefg1876	thiN	thiamine diphosphokinase	1.177	0.234641465	0.029358774	0.061684658	no	up	83.85	90.83	94.51	130.39	78.4	79.23	89.73	96.00666667
GeFixPreAbcdefg0991	-	MATE efflux family protein DinF	0.409	-1.290892668	0.029487368	0.061889003	no	down	3.83	3.72	4.49	1.41	2.14	0.73	4.013333333	1.426666667
GeFixPreAbcdefg0223	znuB	zinc ABC transporter permease	0.717	-0.479695263	0.029825897	0.062533065	no	down	2999.12	3059.58	3034.58	1738.23	1941.2	1943.79	3031.093333	1874.406667
GeFixPreAbcdefg0254	-	hypothetical protein	1.648	0.720576902	0.029875477	0.062570591	no	up	7.23	10.68	9.34	19.36	10.46	11.43	9.083333333	13.75
GeFixPreAbcdefg1909	-	AIM24 family protein	1.267	0.341762858	0.030218243	0.06322143	no	up	243.11	224.3	235.65	328.56	198.91	280.38	234.3533333	269.2833333
GeFixPreAbcdefg0338	metN	methionine ABC transporter ATP-binding protein	0.784	-0.351307997	0.030635179	0.064020771	no	down	108.55	119.87	110.31	120.39	56.1	68.62	112.91	81.70333333
GeFixPreAbcdefg0453	-	accessory Sec system glycosyltransferase GtfA	0.83	-0.268364479	0.030688149	0.064020771	no	down	255.39	273.32	256.46	286.32	152.82	159.64	261.7233333	199.5933333
GeFixPreAbcdefg1374	-	ABC-2 family transporter protein	0.538	-0.894039334	0.030697555	0.064020771	no	down	3.69	4.82	3.04	2.69	2.09	0.87	3.85	1.883333333
GeFixPreAbcdefg0952	nisR	response regulator transcription factor	1.526	0.609302482	0.030742536	0.064046949	no	up	5.14	6.17	5.62	12.67	5.44	5.9	5.643333333	8.003333333
GeFixPreAbcdefg2039	rpsJ	30S ribosomal protein S10	0.85	-0.234029448	0.030851669	0.064206582	no	down	1030.02	1005.71	1028.14	1120.71	617.11	652.58	1021.29	796.8
GeFixPreAbcdefg0368	-	conserved hypothetical protein	1.935	0.952453158	0.030892323	0.064223514	no	up	2.45	2.81	2.89	9.26	2.19	3.73	2.716666667	5.06
GeFixPreAbcdefg1525	oxlT	OFA family MFS transporter	0.794	-0.333636367	0.031094577	0.064576014	no	down	85.35	86.14	81.59	63.06	57.1	56.28	84.36	58.81333333
GeFixPreAbcdefg1167	-	DUF1934 domain-containing protein	1.507	0.591609098	0.031131867	0.064585544	no	up	202.09	211.81	222.83	225.56	292.18	300.31	212.2433333	272.6833333
GeFixPreAbcdefg1837	-	MULTISPECIES: hypothetical protein	1.244	0.31517441	0.031176486	0.064610241	no	up	14.8	13.94	15.36	20.85	14.88	13.6	14.7	16.44333333
GeFixPreAbcdefg1349	-	DUF5067 domain-containing protein	0.51	-0.972812768	0.031293071	0.064783873	no	down	23.13	23.43	21.72	6.3	14.78	7.95	22.76	9.676666667
GeFixPreAbcdefg0226	-	glucose PTS enzyme component IIABC, truncated	0.622	-0.683864998	0.032406725	0.067019144	no	down	31.93	25.99	31.86	21.6	14.27	14.8	29.92666667	16.89
GeFixPreAbcdefg0067	-	YlbF family regulator	0.779	-0.360246308	0.032445388	0.067028914	no	down	173.98	180.66	162.64	182.58	83.56	106.98	172.4266667	124.3733333
GeFixPreAbcdefg1599	gloA	lactoylglutathione lyase	1.428	0.513592539	0.032508364	0.067088839	no	up	946.78	927.94	948.63	1025.01	1188.14	1246.58	941.1166667	1153.243333
GeFixPreAbcdefg0273	-	SNF2 helicase associated domain-containing protein	0.785	-0.349548608	0.032719145	0.067453352	no	down	405.4	428.95	417.78	298.91	275.55	284.7	417.3766667	286.3866667
GeFixPreAbcdefg0475	-	hypothetical protein	1.413	0.499204549	0.033142902	0.068255716	no	up	12.34	11.21	9.6	22.14	10.67	10.59	11.05	14.46666667
GeFixPreAbcdefg0947	rnhB	ribonuclease HII	0.866	-0.207017583	0.033888982	0.06971952	no	down	81.03	78.53	76.2	80.15	53.68	50.64	78.58666667	61.49
GeFixPreAbcdefg0367	manX	PTS mannose transporter subunit IIAB	0.784	-0.351433175	0.034158126	0.070191508	no	down	475.37	472.76	465.23	522.92	248.68	258.42	471.12	343.34
GeFixPreAbcdefg1160	ftsX	ABC transporter permease	1.184	0.24381893	0.034189484	0.070191508	no	up	372.86	375.18	360.57	567.98	310.41	325.22	369.5366667	401.2033333
GeFixPreAbcdefg0459	-	DUF1149 family protein	0.845	-0.242344259	0.034414811	0.070580738	no	down	204.98	218.05	212.85	225.98	135.58	129.3	211.96	163.62
GeFixPreAbcdefg1236	-	SGNH/GDSL hydrolase family protein	1.246	0.316799166	0.034493331	0.070668392	no	up	110.58	114.25	93.05	168.81	88.72	104.72	105.96	120.75
GeFixPreAbcdefg0798	apbE	thiamine biosynthesis protein ApbE	1.25	0.322370473	0.03477107	0.071163588	no	up	101.57	114	105.45	183.53	92.13	95.3	107.0066667	123.6533333
GeFixPreAbcdefg0769	-	DUF4430 domain-containing protein	1.256	0.328699401	0.035844056	0.073283655	no	up	239.64	243.84	238.02	288.58	237.72	273.23	240.5	266.51
GeFixPreAbcdefg1661	trpF	phosphoribosylanthranilate isomerase	5.604	2.486410949	0.036162086	0.073857414	no	up	3.2	0	6.13	28.43	11.56	8.84	3.11	16.27666667
GeFixPreAbcdefg1790	-	ABC transporter permease	0.723	-0.468763371	0.036296398	0.07405515	no	down	383.66	390.99	383.58	221.35	247.49	252.21	386.0766667	240.35
GeFixPreAbcdefg1507	rpoZ	DNA-directed RNA polymerase subunit omega	1.421	0.506427675	0.036450794	0.074293415	no	up	999.77	940.11	975.06	1063.19	1206.04	1297.52	971.6466667	1188.916667
GeFixPreAbcdefg1589	-	LrgB family protein	1.378	0.462169032	0.036553047	0.074425018	no	up	175.84	179.99	167.04	370.45	152.71	156.65	174.29	226.6033333
GeFixPreAbcdefg0838	-	hypothetical protein	1.322	0.402825898	0.037218433	0.075701756	no	up	30.02	27.08	28.52	43.94	31.55	26.59	28.54	34.02666667
GeFixPreAbcdefg1788	proA	glutamate-5-semialdehyde dehydrogenase	0.755	-0.405353783	0.038227286	0.077635993	no	down	94.29	101.43	92.67	107.25	47.9	48.59	96.13	67.91333333
GeFixPreAbcdefg1474	lacZ	DUF4981 domain-containing protein	1.263	0.336681242	0.038250411	0.077635993	no	up	1416.08	1453.44	1422.53	1651.36	1542.59	1546.19	1430.683333	1580.046667
GeFixPreAbcdefg0155	truA	tRNA pseudouridine(38-40) synthase TruA	1.235	0.304035043	0.03828732	0.077635993	no	up	458.84	499.64	484.6	813.87	409.47	424.19	481.0266667	549.1766667
GeFixPreAbcdefg1796	-	LytTR family transcriptional regulator	2.27	1.182705452	0.038591532	0.078121415	no	up	19.38	21.84	17.53	105.38	16.27	16.35	19.58333333	46
GeFixPreAbcdefg1867	-	Mobile element protein	1.782	0.833220369	0.038670055	0.078121415	no	up	1.51	1.9	3.11	4.91	2.56	3.05	2.173333333	3.506666667
GeFixPreAbcdefg2133	parB	ParB/RepB/Spo0J family partition protein	1.198	0.260370709	0.038682952	0.078121415	no	up	24.11	23.28	21.76	32.44	20.13	22.27	23.05	24.94666667
GeFixPreAbcdefg0111	ctsR	MULTISPECIES: CtsR family transcriptional regulator	0.709	-0.496515499	0.038684934	0.078121415	no	down	781.47	777.2	785.72	424.34	497.64	506.21	781.4633333	476.0633333
GeFixPreAbcdefg1524	tatD	TatD family hydrolase	0.509	-0.973482867	0.038859504	0.078393789	no	down	9.78	5.98	14.76	6.31	4.33	3.44	10.17333333	4.693333333
GeFixPreAbcdefg0438	accA	acetyl-CoA carboxylase carboxyl transferase subunit alpha	1.12	0.16403439	0.039209801	0.078957511	no	up	368.91	373.75	360.21	502.56	306.52	313.33	367.6233333	374.1366667
GeFixPreAbcdefg0968	speB	arginase family protein	1.36	0.443092803	0.039218895	0.078957511	no	up	12.67	10.27	12.9	22.07	12.02	10.74	11.94666667	14.94333333
GeFixPreAbcdefg1175	vicR	response regulator transcription factor	1.094	0.12967414	0.039575	0.079593305	no	up	392.27	404.14	411.41	503.74	341.63	344.13	402.6066667	396.5
GeFixPreAbcdefg1923	galU	UTP--glucose-1-phosphate uridylyltransferase GalU	1.256	0.329393739	0.039655595	0.079644858	no	up	338.82	334.89	331.67	590.26	292.49	289.87	335.1266667	390.8733333
GeFixPreAbcdefg1647	murF	UDP-N-acetylmuramoyl-tripeptide--D-alanyl-D-alanine ligase	0.77	-0.377446835	0.039681286	0.079644858	no	down	125.42	128.18	124.1	140.97	64.21	66.23	125.9	90.47
GeFixPreAbcdefg1483	zmpB	Zinc metalloprotease ZmpB	0.827	-0.273634182	0.039800106	0.079802243	no	down	12.5	13.15	13.67	13.22	8.23	8.01	13.10666667	9.82
GeFixPreAbcdefg0281	yidC	membrane protein insertase YidC	0.726	-0.462691442	0.040229484	0.08058137	no	down	197.56	200.27	203.62	226.64	91.41	94.42	200.4833333	137.49
GeFixPreAbcdefg1675	dnaQ	3'-5' exonuclease	1.241	0.311064721	0.040401791	0.080844515	no	up	15.01	15.93	14.24	21.87	14.53	14.2	15.06	16.86666667
GeFixPreAbcdefg0888	queF	NADPH-dependent 7-cyano-7-deazaguanine reductase QueF	1.164	0.219318275	0.040558802	0.081076553	no	up	164.09	161.21	166.6	238.69	134.19	149.5	163.9666667	174.1266667
GeFixPreAbcdefg0346	trkA	TrkA family potassium uptake protein	0.68	-0.557187535	0.040744077	0.081364563	no	down	229.23	234.73	233.95	264.88	91.36	98.22	232.6366667	151.4866667
GeFixPreAbcdefg1654	-	amino acid ABC transporter permease	1.532	0.615670371	0.040966115	0.08172533	no	up	2.1	3.65	2.59	5.11	3.54	2.91	2.78	3.853333333
GeFixPreAbcdefg1980	treC	glutamate racemase	0.107	-3.226344451	0.041950667	0.083605013	no	down	2.18	1.93	2.75	0.63	0	0	2.286666667	0.21
GeFixPreAbcdefg0308	-	Transport/processing ATP-binding protein comA	1.297	0.375437743	0.042098039	0.083797913	no	up	3292.51	3479.85	3478.76	3898.5	3860.79	3837.65	3417.04	3865.646667
GeFixPreAbcdefg0377	-	MULTISPECIES: YlxQ-related RNA-binding protein	0.705	-0.504033933	0.042132318	0.083797913	no	down	111.43	123.1	92.22	63.83	68.13	68.59	108.9166667	66.85
GeFixPreAbcdefg1024	-	HAD hydrolase family protein	0.665	-0.5883722	0.043568333	0.08656686	no	down	34.96	38.65	45.16	41.17	14.38	19.08	39.59	24.87666667
GeFixPreAbcdefg1931	-	hypothetical protein	0.551	-0.860599766	0.043674165	0.086610909	no	down	45.92	42.76	47.02	13.41	26.28	23.35	45.23333333	21.01333333
GeFixPreAbcdefg0323	ureD	urease accessory protein UreD	0.715	-0.483236146	0.04367821	0.086610909	no	down	3368.14	3512.87	3384.53	1868.89	2153.42	2281.15	3421.846667	2101.153333
GeFixPreAbcdefg1901	oppA	peptide-binding protein	0.585	-0.772547744	0.043907878	0.086978996	no	down	3.98	5.53	5.54	2.94	2.54	2.37	5.016666667	2.616666667
GeFixPreAbcdefg1136	deoB	phosphopentomutase	0.897	-0.156936356	0.044054623	0.087182245	no	down	152.38	167.11	156.43	158.42	109.95	114.39	158.64	127.5866667
GeFixPreAbcdefg2078	-	5-methyltetrahydropteroyltriglutamate-- homocysteine methyltransferase	1.871	0.903529699	0.044304784	0.087589537	no	up	4.01	2.42	3.88	9.67	3.97	4.31	3.436666667	5.983333333
GeFixPreAbcdefg0872	nupC	ABC transporter permease	1.258	0.330600772	0.045295789	0.089459184	no	up	680.55	686.12	698.87	790.06	748.23	733.7	688.5133333	757.33
GeFixPreAbcdefg0802	tdk	thymidine kinase	1.629	0.703792145	0.045913679	0.090551563	no	up	43.67	41.11	43.43	129.09	35.3	39.82	42.73666667	68.07
GeFixPreAbcdefg0972	-	Mobile element protein	5.151	2.364980857	0.045940591	0.090551563	no	up	0.27	0.13	0	0.79	0.6	0.3	0.133333333	0.563333333
GeFixPreAbcdefg1593	ogt	methylguanine-DNA methyltransferase	1.442	0.528317693	0.046404514	0.091374791	no	up	17.98	11.89	12.12	23.84	16.03	14.82	13.99666667	18.23
GeFixPreAbcdefg1521	-	Mobile element protein	0.594	-0.751159388	0.046842474	0.092145304	no	down	14.3	14.52	11.81	7.78	8.03	5.56	13.54333333	7.123333333
GeFixPreAbcdefg0328	-	AMP-binding protein	0.834	-0.262476633	0.046924115	0.092214056	no	down	18.3	18.98	19.92	16.13	12.37	13.8	19.06666667	14.1
GeFixPreAbcdefg0127	-	hypothetical protein	1.308	0.387372881	0.047000663	0.092272673	no	up	34.5	35.63	30.96	63.55	30.54	29.04	33.69666667	41.04333333
GeFixPreAbcdefg1023	metY	O-acetylhomoserine sulfhydrylase	0.689	-0.536761584	0.047232261	0.092635269	no	down	14	11.33	15.41	14.59	5.59	6.31	13.58	8.83
GeFixPreAbcdefg0650	parE	DNA topoisomerase IV subunit B	0.811	-0.30252444	0.047304403	0.092684718	no	down	62.59	61.71	64.85	70.37	35.56	35.9	63.05	47.27666667
GeFixPreAbcdefg1991	-	IS30 family transposase	1.53	0.613838228	0.047475895	0.092928535	no	up	4.22	2.95	3.31	4.65	4.65	4.78	3.493333333	4.693333333
GeFixPreAbcdefg2107	gidA	tRNA uridine-5-carboxymethylaminomethyl(34) synthesis enzyme MnmG	0.63	-0.665908898	0.047604165	0.093087351	no	down	53.22	53.05	55	20.13	29.61	35.69	53.75666667	28.47666667
GeFixPreAbcdefg1368	uvrC	excinuclease ABC subunit UvrC	1.186	0.246164739	0.047686231	0.093155594	no	up	136.45	137.16	136.44	161.34	135.3	133.15	136.6833333	143.2633333
GeFixPreAbcdefg1002	csm2	type III-A CRISPR-associated protein Csm2	1.609	0.686550264	0.048099719	0.093870499	no	up	8.22	7.43	7.93	18.35	9.95	6.82	7.86	11.70666667
GeFixPreAbcdefg0889	-	serine protease	1.762	0.817306882	0.048241537	0.094054329	no	up	2.83	2.97	2.54	6.76	3.08	3.7	2.78	4.513333333
GeFixPreAbcdefg0130	rpsI	MULTISPECIES: 30S ribosomal protein S9	0.703	-0.507622221	0.048318556	0.094111586	no	down	2407.99	2350.69	2323.63	1217.8	1501.45	1545.16	2360.77	1421.47
GeFixPreAbcdefg0837	-	site-specific integrase	1.301	0.379849957	0.048383288	0.094144821	no	up	22.32	23.33	24.45	43.92	19.57	21.46	23.36666667	28.31666667
GeFixPreAbcdefg0258	-	Transcriptional regulator, MarR family	2.979	1.574780791	0.0493261	0.095884889	no	up	1.86	2.92	1.33	12.42	3.93	1.67	2.036666667	6.006666667
GeFixPreAbcdefg1372	sdaA	L-serine dehydratase alpha subunit	1.229	0.29795339	0.049444399	0.096020342	no	up	51.5	54.76	62.21	90.42	48.08	51.49	56.15666667	63.33
GeFixPreAbcdefg0741	mntH	Nramp family divalent metal transporter	0.833	-0.262947348	0.050091929	0.097182279	no	down	939.26	942.68	947.43	764.33	649.6	663.99	943.1233333	692.64
GeFixPreAbcdefg1838	-	Putative uncharacterized protein	1.451	0.536862713	0.051503965	0.099823682	no	up	6.6	9.62	6.13	13.15	8.95	7.3	7.45	9.8
GeFixPreAbcdefg0816	-	MULTISPECIES: ISL3 family transposase	1.53	0.613580607	0.051565663	0.09984528	no	up	1.06	1.51	1.4	2.39	1.59	1.5	1.323333333	1.826666667
GeFixPreAbcdefg0517	-	hypothetical protein	1.275	0.35056617	0.051653904	0.099918179	no	up	633.17	622.43	621.76	708.43	672.29	709.42	625.7866667	696.7133333
GeFixPreAbcdefg1588	-	HAD-IA family hydrolase	0.833	-0.262769147	0.051938298	0.100369999	no	down	530.86	548.39	527.35	435.94	375.67	369.76	535.5333333	393.79
GeFixPreAbcdefg1877	rpe	ribulose-phosphate 3-epimerase	1.196	0.257684563	0.052220793	0.100817268	no	up	514.64	518.63	522.45	607.11	515.73	518.45	518.5733333	547.0966667
GeFixPreAbcdefg1475	lacS	PTS sugar transporter subunit IIA	1.266	0.340426365	0.052792498	0.101821468	no	up	1087.94	1134.08	1097.32	1244.18	1216.44	1202.82	1106.446667	1221.146667
GeFixPreAbcdefg1612	folE	GTP cyclohydrolase I FolE	0.712	-0.490619513	0.052991889	0.102106323	no	down	332.3	324.22	317.42	376.35	140.46	144.16	324.6466667	220.3233333
GeFixPreAbcdefg0452	thiI	tRNA 4-thiouridine(8) synthase ThiI	0.76	-0.395814185	0.053645183	0.103264363	no	down	170.93	176.64	171.01	197.51	82.17	90.43	172.86	123.37
GeFixPreAbcdefg0509	argJ	bifunctional glutamate N-acetyltransferase/amino-acid acetyltransferase ArgJ	1.526	0.609516293	0.054126297	0.104089033	no	up	3.6	4.7	3.8	5.32	3.95	6.87	4.033333333	5.38
GeFixPreAbcdefg1841	mutS2	endonuclease MutS2	0.786	-0.347711262	0.054437258	0.104585199	no	down	270.22	272.32	276.28	310.87	140.65	148.94	272.94	200.1533333
GeFixPreAbcdefg1123	-	galactosyl transferase CpsE	1.23	0.298270951	0.055414574	0.106307924	no	up	41.94	45.94	42.56	73.06	35.62	39.41	43.48	49.36333333
GeFixPreAbcdefg1241	-	polyprenyl synthetase family protein	1.23	0.298362193	0.055441601	0.106307924	no	up	91.29	91.05	89.44	152.89	73.67	82.5	90.59333333	103.02
GeFixPreAbcdefg1173	-	conserved hypothetical protein	1.099	0.136417198	0.055761948	0.106818474	no	up	341.9	358.41	346.08	426.62	295.03	309.99	348.7966667	343.88
GeFixPreAbcdefg0222	znuC	MULTISPECIES: metal ABC transporter ATP-binding protein	0.749	-0.417483745	0.056645003	0.108299981	no	down	2072.18	2130.96	2125.39	1269.4	1393.16	1426.09	2109.51	1362.883333
GeFixPreAbcdefg1704	-	Glycosyl transferase, group 1	0.567	-0.818854695	0.056875457	0.108635422	no	down	14.35	12.16	13.6	8.83	6.72	4.92	13.37	6.823333333
GeFixPreAbcdefg0707	ldh	L-lactate dehydrogenase	1.159	0.212974772	0.057415914	0.10946171	no	up	87.36	101.67	92.92	136.56	78.06	83.16	93.98333333	99.26
GeFixPreAbcdefg1457	-	ABC transporter ATP-binding protein	1.386	0.470739981	0.05746682	0.10946171	no	up	9.03	7.97	7.02	10.5	8.38	10.54	8.006666667	9.806666667
GeFixPreAbcdefg0785	ftsQ	FtsQ-type POTRA domain-containing protein	1.239	0.309208167	0.057474326	0.10946171	no	up	219.84	232.4	229.48	395.81	188.13	200.24	227.24	261.3933333
GeFixPreAbcdefg1533	-	GTP pyrophosphokinase family protein	0.788	-0.343220333	0.057559804	0.109518895	no	down	41.31	42.81	40.5	45.97	23.48	21.47	41.54	30.30666667
GeFixPreAbcdefg0300	trkH	TrkH family potassium uptake protein	1.202	0.26526611	0.057680644	0.109643187	no	up	54.23	53.21	52.01	85.66	45.77	45.03	53.15	58.82
GeFixPreAbcdefg1012	tcyB	putative ABC transporter	1.297	0.374946578	0.057889517	0.109880065	no	up	52.97	48.73	46.96	91.99	40.47	47.05	49.55333333	59.83666667
GeFixPreAbcdefg0117	-	SseB family protein	0.681	-0.555073223	0.057969114	0.109880065	no	down	83.09	89.44	91.01	102.35	32.9	37.21	87.84666667	57.48666667
GeFixPreAbcdefg1871	rpsG	30S ribosomal protein S7	0.681	-0.553638684	0.05799365	0.109880065	no	down	1305.35	1274.12	1300.06	587.07	783.11	871.89	1293.176667	747.3566667
GeFixPreAbcdefg2099	-	TetR/AcrR family transcriptional regulator C-terminal domain-containing protein	1.193	0.254300144	0.058027801	0.109880065	no	up	100.12	95.72	95.37	116.11	95.22	96.52	97.07	102.6166667
GeFixPreAbcdefg0848	-	hypothetical protein	1.589	0.667925378	0.058993291	0.111601292	no	up	9.41	14.21	17.58	19.49	20.06	18.04	13.73333333	19.19666667
GeFixPreAbcdefg2053	-	hypothetical protein	0.748	-0.419829887	0.059101347	0.111698719	no	down	2.82	2.82	3.2	2.08	1.79	1.98	2.946666667	1.95
GeFixPreAbcdefg0999	cas2	CRISPR-associated endonuclease Cas2	2.195	1.134432087	0.059344171	0.112050419	no	up	4.11	3.32	3.14	14.83	4.43	3.32	3.523333333	7.526666667
GeFixPreAbcdefg0469	def	peptide deformylase	1.396	0.480979225	0.059851667	0.112900709	no	up	137.75	139.67	136.36	142.88	173.87	178.14	137.9266667	164.9633333
GeFixPreAbcdefg0198	sufC	Fe-S cluster assembly ATPase SufC	1.095	0.130646196	0.060805049	0.114589667	no	up	440.73	455.7	441.34	587.52	368.75	371.2	445.9233333	442.49
GeFixPreAbcdefg0644	engB	YihA family ribosome biogenesis GTP-binding protein	0.758	-0.399112144	0.060998969	0.114845533	no	down	1403.47	1428.77	1417.33	878.14	925.53	983.08	1416.523333	928.9166667
GeFixPreAbcdefg0956	-	cobalamin-independent methionine synthase II family protein	0.447	-1.160828469	0.061832516	0.116304018	no	down	2.69	2.14	2.19	1.32	1.36	0.16	2.34	0.946666667
GeFixPreAbcdefg1813	scrK	ROK family protein	0.808	-0.307663907	0.062522916	0.117379048	no	down	269.68	282.17	279.35	204.18	190.24	193.01	277.0666667	195.81
GeFixPreAbcdefg1467	-	Transposase	1.902	0.927860837	0.063240014	0.118612562	no	up	0.91	3	3.02	4.57	3.31	3.92	2.31	3.933333333
GeFixPreAbcdefg0553	-	hypothetical protein	1.237	0.307406524	0.063330884	0.118670299	no	up	73.78	73.77	81.88	89.77	75.63	84.52	76.47666667	83.30666667
GeFixPreAbcdefg1284	-	hypothetical protein	1.517	0.601643383	0.063598351	0.119058524	no	up	38.1	53.24	38.8	94.5	49.2	41.05	43.38	61.58333333
GeFixPreAbcdefg1523	oppF	peptide ABC transporter permease	0.451	-1.150136123	0.06387134	0.119456341	no	down	12.83	11.02	5.15	4.65	1.5	5.75	9.666666667	3.966666667
GeFixPreAbcdefg0402	acuB	Acetoin utilization protein AcuB	1.64	0.713943842	0.064812177	0.121101278	no	up	184.58	191.59	179.62	158.26	304.76	296.67	185.2633333	253.23
GeFixPreAbcdefg1569	-	hypothetical protein	1.401	0.486813211	0.06559036	0.122439472	no	up	12.11	11.08	9.72	22.11	8.87	11.92	10.97	14.3
GeFixPreAbcdefg1975	adhE	alcohol-acetaldehyde dehydrogenase, truncated	0.449	-1.153894216	0.06613897	0.123166893	no	down	3.18	2.48	2.86	1.37	1.6	0.41	2.84	1.126666667
GeFixPreAbcdefg1800	-	hypothetical protein	1.472	0.557699234	0.066167126	0.123166893	no	up	10.08	10.84	10.07	25.02	9.82	8.52	10.33	14.45333333
GeFixPreAbcdefg2037	rplD	MULTISPECIES: 50S ribosomal protein L4	0.905	-0.144450496	0.066312651	0.12332155	no	down	500.41	524.83	486.35	504.1	359.07	362.7	503.8633333	408.6233333
GeFixPreAbcdefg1908	cynT	carbonic anhydrase	1.111	0.152056587	0.067277659	0.124998473	no	up	1600.01	1530.79	1509.96	2090.28	1257.92	1338.82	1546.92	1562.34
GeFixPreAbcdefg0682	era	GTPase Era	1.329	0.410819208	0.067388678	0.125087066	no	up	552.94	556.66	541.71	580.76	650.13	660.93	550.4366667	630.6066667
GeFixPreAbcdefg0450	-	hypothetical protein	0.785	-0.349308867	0.067481506	0.125141761	no	down	920.37	910.4	926.63	1062.86	454.69	510.71	919.1333333	676.0866667
GeFixPreAbcdefg0191	-	Predicted protein	2.616	1.387337147	0.067586221	0.125218374	no	up	9.46	4.14	5.99	30.25	12.83	5.74	6.53	16.27333333
GeFixPreAbcdefg0727	-	permease	1.16	0.213935255	0.067966293	0.125804525	no	up	140.94	130.72	135.72	201.28	111.72	119.19	135.7933333	144.0633333
GeFixPreAbcdefg0229	mapP	Metal-dependent hydrolase	0.764	-0.388577771	0.06803331	0.125810662	no	down	12.51	11.65	11.42	9.77	5.7	8.88	11.86	8.116666667
GeFixPreAbcdefg0730	-	PspC domain-containing protein	0.678	-0.560623575	0.068490575	0.126463562	no	down	7907.05	7276.71	7573.8	3318.43	4921.09	4826.32	7585.853333	4355.28
GeFixPreAbcdefg0916	-	SAM-dependent DNA methyltransferase	1.388	0.473451811	0.068514436	0.126463562	no	up	10.67	10.29	10.37	18.76	8.4	12.72	10.44333333	13.29333333
GeFixPreAbcdefg1632	comEC	DNA internalization-related competence protein ComEC/Rec2	1.987	0.990697558	0.068644578	0.126585474	no	up	0.31	0.66	0.42	0.74	1.19	0.46	0.463333333	0.796666667
GeFixPreAbcdefg0877	-	pyridoxal phosphate-dependent aminotransferase	1.225	0.292401089	0.069140381	0.127290507	no	up	213	215.23	207.27	363.89	179.56	178.89	211.8333333	240.78
GeFixPreAbcdefg0905	cysK	cysteine synthase family protein	0.661	-0.596798693	0.069155805	0.127290507	no	down	193.3	195.88	195.21	234.72	71.45	70.21	194.7966667	125.46
GeFixPreAbcdefg1181	-	DNA-directed RNA polymerase subunit beta	1.237	0.306311097	0.069451343	0.127715459	no	up	402.04	302.38	398.69	560.93	340.48	349.84	367.7033333	417.0833333
GeFixPreAbcdefg0918	-	Conserved hypothetical, predicted membrane protein (TMS6)	0.565	-0.822809761	0.070253693	0.129070738	no	down	2.44	2.65	3.13	1.58	1.09	1.5	2.74	1.39
GeFixPreAbcdefg0242	-	IS861, transposase (orf2), IS3 family, truncated	0.654	-0.613045017	0.071241889	0.130764619	no	down	15.52	22.09	21.87	11.07	13.13	10.21	19.82666667	11.47
GeFixPreAbcdefg0427	-	MarR family transcriptional regulator	1.211	0.276529768	0.072273297	0.132534597	no	up	698.06	698.47	691.57	793.76	712.3	717.47	696.0333333	741.1766667
GeFixPreAbcdefg1868	-	Mobile element protein	1.48	0.565208909	0.072795265	0.133367948	no	up	56.33	68.29	55.54	63.48	101.46	62.08	60.05333333	75.67333333
GeFixPreAbcdefg1434	celB	PTS sugar transporter subunit IIC	1.316	0.396168135	0.073917421	0.135298338	no	up	29.95	32.32	30.01	61.95	26.42	25.92	30.76	38.09666667
GeFixPreAbcdefg1955	comGA	Flp pilus assembly complex ATPase component TadA	3.878	1.955329598	0.074210714	0.135645194	no	up	0.31	0.5	0.23	0.13	2.48	0.55	0.346666667	1.053333333
GeFixPreAbcdefg0110	-	small multi-drug export protein	0.807	-0.309889574	0.074244281	0.135645194	no	down	183.91	185.69	187.45	214.1	102.18	102.08	185.6833333	139.4533333
GeFixPreAbcdefg0556	bglFa	sugar-specific permease, EIIA 1 domain precursor	0.335	-1.577916601	0.074731538	0.13640923	no	down	0.98	0.45	1.44	0.21	0.2	0.44	0.956666667	0.283333333
GeFixPreAbcdefg0181	-	1,6-alpha-glucanhydrolase	0.577	-0.793680931	0.075685435	0.138022838	no	down	8.8	5.41	7	2.48	4.12	3.85	7.07	3.483333333
GeFixPreAbcdefg2119	-	insulinase family protein	0.642	-0.640161541	0.075911911	0.138279747	no	down	100.23	98.06	99.99	121.4	32.6	34.1	99.42666667	62.7
GeFixPreAbcdefg1579	paaI	conserved hypothetical protein	0.744	-0.42612712	0.075966342	0.138279747	no	down	31.14	28.48	28.82	32.15	15.32	13.7	29.48	20.39
GeFixPreAbcdefg0072	-	Predicted protein	1.302	0.380826335	0.076082005	0.138362763	no	up	90.5	92.77	92.38	180.11	75.29	82.21	91.88333333	112.5366667
GeFixPreAbcdefg0121	-	hypothetical protein	0.537	-0.896716993	0.076454781	0.138912781	no	down	25.71	32.96	22.8	17.98	13.91	7.82	27.15666667	13.23666667
GeFixPreAbcdefg1018	-	transcriptional regulator	1.692	0.758402009	0.077629254	0.140917073	no	up	4.94	3.49	5.48	14.52	4.39	3.98	4.636666667	7.63
GeFixPreAbcdefg0337	-	succinyl-diaminopimelic descuccinlyasadipeptidase	0.766	-0.383665552	0.077714987	0.140943159	no	down	85.86	96.75	97.73	107.73	47.04	46.89	93.44666667	67.22
GeFixPreAbcdefg1872	rpsL	MULTISPECIES: 30S ribosomal protein S12	0.751	-0.41335207	0.078697203	0.142593556	no	down	1528.61	1497.95	1529.15	884.92	990.3	1068.55	1518.57	981.2566667
GeFixPreAbcdefg0978	czcD	cation transporter	2.995	1.58235733	0.079261837	0.143484994	no	up	0.08	0.61	0.32	1.57	1.06	0.22	0.336666667	0.95
GeFixPreAbcdefg1438	galE	UDP-glucose 4-epimerase GalE	0.667	-0.584358906	0.079654991	0.144064659	no	down	3.61	4.32	4.38	3.55	1.27	2.7	4.103333333	2.506666667
GeFixPreAbcdefg1621	-	Mobile element protein	0.515	-0.956386484	0.080073778	0.14468958	no	down	50.62	55.86	45.13	19.35	26.02	23.35	50.53666667	22.90666667
GeFixPreAbcdefg0379	rbfA	30S ribosome-binding factor RbfA	0.742	-0.430066335	0.080226066	0.144832249	no	down	117.08	127.61	112.36	69.4	73.64	86.03	119.0166667	76.35666667
GeFixPreAbcdefg0319	ureC	urease subunit alpha	1.293	0.370878886	0.080952559	0.146010324	no	up	4837.88	5085.55	4952.46	5227	5600.1	5787.41	4958.63	5538.17
GeFixPreAbcdefg0116	pnp	polyribonucleotide nucleotidyltransferase	0.693	-0.530010195	0.081466735	0.14680365	no	down	114.21	116.62	117.69	141.18	43.65	48.45	116.1733333	77.76
GeFixPreAbcdefg2070	-	MULTISPECIES: GNAT family N-acetyltransferase	1.126	0.170780349	0.081551166	0.146821835	no	up	181.53	199.27	183.27	255.62	164.82	155.44	188.0233333	191.96
GeFixPreAbcdefg0214	oppD	ABC-type dipeptide/oligopeptide/nickel transport system, ATPase component	0.257	-1.958378144	0.082969145	0.149238671	no	down	4.06	3.01	3.21	0	1.54	0.61	3.426666667	0.716666667
GeFixPreAbcdefg1122	-	exopolysaccharide biosynthesis protein, truncated	1.19	0.250772485	0.083202791	0.14952276	no	up	40.77	47.83	44.17	69.36	37.53	38.03	44.25666667	48.30666667
GeFixPreAbcdefg0728	-	Predicted protein	1.31	0.389842938	0.083389827	0.149722643	no	up	1530.9	1394.99	1432.78	1552.68	1617.64	1789.23	1452.89	1653.183333
GeFixPreAbcdefg0350	-	response regulator transcription factor	1.331	0.412365082	0.084344416	0.151299021	no	up	164.04	174.2	170.64	358.83	141.44	142.26	169.6266667	214.1766667
GeFixPreAbcdefg1119	-	glycosyl transferase CpsG	1.206	0.270641698	0.084841353	0.151916719	no	up	35.47	42.36	36.47	58.59	31.55	35.87	38.1	42.00333333
GeFixPreAbcdefg0953	nisK	histidine kinase HPK4	1.38	0.464491755	0.084844569	0.151916719	no	up	5.98	4.88	4.46	10.38	5.17	4.15	5.106666667	6.566666667
GeFixPreAbcdefg0176	rsmE	16S rRNA (uracil(1498)-N(3))-methyltransferase	1.118	0.160986635	0.084919523	0.151916719	no	up	113.89	121.2	110.67	157.18	95.89	97.89	115.2533333	116.9866667
GeFixPreAbcdefg1836	-	hypothetical protein	0.553	-0.854097572	0.085546547	0.152899938	no	down	4.31	4.49	5.74	3.14	2.06	2.08	4.846666667	2.426666667
GeFixPreAbcdefg1584	-	membrane protein	0.852	-0.230852425	0.085742556	0.153111707	no	down	255.09	231.78	259.19	271.02	155.72	156.5	248.6866667	194.4133333
GeFixPreAbcdefg0766	lemA	LemA family protein	1.168	0.223439552	0.086134131	0.153672004	no	up	551.19	537.07	561.49	636.08	535.32	531.2	549.9166667	567.5333333
GeFixPreAbcdefg1678	ilvD	dihydroxy-acid dehydratase	1.116	0.157696088	0.087248432	0.155519543	no	up	236.08	236.13	237.8	321.14	187.05	210.87	236.67	239.6866667
GeFixPreAbcdefg0996	pyrDII	dihydroorotate dehydrogenase	1.177	0.235140209	0.087335339	0.155534081	no	up	38.28	34.1	39.4	55.65	31.37	33.07	37.26	40.03
GeFixPreAbcdefg1082	casD	hypothetical protein	0.828	-0.271500312	0.087633016	0.155923609	no	down	48.76	55.78	48.21	41.93	32.21	37.97	50.91666667	37.37
GeFixPreAbcdefg0511	argD	acetylornithine transaminase	1.364	0.447823409	0.088194681	0.156781723	no	up	5.89	6.97	6.01	7.02	6.99	8.34	6.29	7.45
GeFixPreAbcdefg1776	cshB	DEAD/DEAH box helicase	1.231	0.299388235	0.088467966	0.157126108	no	up	411.66	414.1	418.29	454.11	440.48	440.64	414.6833333	445.0766667
GeFixPreAbcdefg0324	cbiM	cobalt transporter CbiM	0.742	-0.430277146	0.08991117	0.159545877	no	down	4048.98	4160.02	4090.97	2236.2	2726.01	2843.83	4099.99	2602.013333
GeFixPreAbcdefg0637	-	DUF1836 domain-containing protein	1.232	0.301420487	0.091320786	0.16175655	no	up	468.23	464.63	521.94	853.14	371.44	461.26	484.9333333	561.9466667
GeFixPreAbcdefg0800	yghU	glutathione-dependent disulfide-bond oxidoreductase	0.823	-0.280283244	0.091796113	0.162452798	no	down	290.77	292.39	281.42	335.74	160.69	165.38	288.1933333	220.6033333
GeFixPreAbcdefg0336	dapE	hypothetical protein	0.81	-0.303857669	0.092485543	0.163526363	no	down	127.37	131.99	123.07	147.96	68.14	72.45	127.4766667	96.18333333
GeFixPreAbcdefg1913	dut	deoxyuridine 5'-triphosphate nucleotidohydrolase	1.226	0.293911362	0.093420111	0.165031054	no	up	58.41	57.35	52.04	95.2	45.93	49.36	55.93333333	63.49666667
GeFixPreAbcdefg1150	cmk	(d)CMP kinase	0.914	-0.129195155	0.09412433	0.166126499	no	down	146.68	145.69	147.79	156.11	103.29	103.74	146.72	121.0466667
GeFixPreAbcdefg1970	-	MULTISPECIES: Asp23/Gls24 family envelope stress response protein	0.862	-0.213705199	0.094377069	0.166423849	no	down	1343.95	1248.68	1291.23	1482.85	770.98	836.53	1294.62	1030.12
GeFixPreAbcdefg1585	serB	phosphoserine phosphatase SerB	1.122	0.165534867	0.096287318	0.169489708	no	up	104.34	102.1	96.09	123.09	90.49	90.02	100.8433333	101.2
GeFixPreAbcdefg1214	-	branched-chain amino acid ABC transporter permease	1.512	0.596909207	0.09677145	0.170190217	no	up	10.81	11.98	10.08	30.17	9.24	8.88	10.95666667	16.09666667
GeFixPreAbcdefg0333	-	amino acid ABC transporter substrate-binding protein	0.826	-0.275795725	0.09881929	0.173637097	no	down	44.99	56.03	47.54	55.53	28.08	29.48	49.52	37.69666667
GeFixPreAbcdefg1717	pflA	MULTISPECIES: pyruvate formate lyase-activating protein	1.292	0.370008614	0.099315718	0.17435426	no	up	269.18	268.36	268.21	276.26	306.96	314.61	268.5833333	299.2766667
GeFixPreAbcdefg0977	-	TetR/AcrR family transcriptional regulator	0.789	-0.342695074	0.099835728	0.175067103	no	down	30.29	31.79	31.28	35.84	15.57	17.16	31.12	22.85666667
GeFixPreAbcdefg0142	-	Transposase	1.326	0.407074147	0.099899051	0.175067103	no	up	11.99	9.84	9.94	12.65	12.5	11.83	10.59	12.32666667
GeFixPreAbcdefg0135	-	Uncharacterized conserved protein	1.979	0.985075583	0.100036416	0.175152413	no	up	8.62	8.55	3.06	13.98	12.07	9.75	6.743333333	11.93333333
GeFixPreAbcdefg0216	oppF	peptide ABC transporter	1.322	0.402418116	0.100535057	0.175869564	no	up	23.6	21.68	22.52	25.08	25.37	27.7	22.6	26.05
GeFixPreAbcdefg0256	glcR	DeoR/GlpR transcriptional regulator	1.211	0.276768715	0.101922171	0.178138308	no	up	12.69	13.89	11.72	17.19	13.02	11.41	12.76666667	13.87333333
GeFixPreAbcdefg1764	blpB	bacteriocin secretion accessory protein	0.896	-0.158027971	0.102437864	0.178881327	no	down	292.55	319.77	292.54	337.59	196.65	204.53	301.62	246.2566667
GeFixPreAbcdefg1961	rpoB	DNA-directed RNA polymerase subunit beta	0.734	-0.446273764	0.103980805	0.181415273	no	down	487.53	507.81	494.85	253.5	326.25	350.53	496.73	310.0933333
GeFixPreAbcdefg0133	nisC	lanthionine synthetase C family protein	1.409	0.494496599	0.104768499	0.182628231	no	up	5.26	3.44	3.88	8.81	3.44	4.34	4.193333333	5.53
GeFixPreAbcdefg0156	pdxK	bifunctional hydroxymethylpyrimidine kinase/phosphomethylpyrimidine kinase	1.207	0.271123086	0.104993792	0.182859558	no	up	288.69	314.83	299.18	514.29	247.15	251.23	300.9	337.5566667
GeFixPreAbcdefg0547	-	hypothetical protein	0.682	-0.55302691	0.105543419	0.183597986	no	down	14.66	10.31	10.64	10.15	5.26	6.73	11.87	7.38
GeFixPreAbcdefg1761	agrA	response regulator transcription factor	1.314	0.393866317	0.105603702	0.183597986	no	up	94.71	95.12	105.63	205.19	83.48	79.37	98.48666667	122.68
GeFixPreAbcdefg1918	-	hypothetical protein	0.543	-0.879868044	0.105975826	0.184082899	no	down	7.76	14.86	7.38	4.29	5.49	4.48	10	4.753333333
GeFixPreAbcdefg0858	-	transposase	1.38	0.464901897	0.106805283	0.185313997	no	up	4.58	6.05	4.8	8.65	5.24	5.46	5.143333333	6.45
GeFixPreAbcdefg0011	tilS	tRNA lysidine(34) synthetase TilS	1.333	0.41421872	0.106872224	0.185313997	no	up	67.92	69.01	67.36	147.67	52.85	58.81	68.09666667	86.44333333
GeFixPreAbcdefg0771	holA	DNA polymerase III subunit delta	1.114	0.156235631	0.107268266	0.185837565	no	up	106.79	111.57	98.31	129.13	92.18	94.62	105.5566667	105.31
GeFixPreAbcdefg1013	tcyB	Cystine transport system permease protein	1.307	0.385732202	0.108668836	0.188098993	no	up	119.88	127.68	146.59	229.48	117.45	133.21	131.3833333	160.0466667
GeFixPreAbcdefg0624	mtnN	5'-methylthioadenosine/adenosylhomocysteine nucleosidase	1.159	0.21282972	0.108943635	0.188409527	no	up	148.9	144.47	164.43	230.95	128.6	127.26	152.6	162.27
GeFixPreAbcdefg1594	-	hypothetical protein	1.685	0.752808171	0.109264933	0.188642084	no	up	18.47	17.86	23.44	36.02	30.11	24.39	19.92333333	30.17333333
GeFixPreAbcdefg1414	-	integrase	0.393	-1.346021289	0.109269136	0.188642084	no	down	25.4	13.62	30.78	1.28	7.33	13.8	23.26666667	7.47
GeFixPreAbcdefg1590	cidA	CidA/LrgA family protein	1.375	0.459275443	0.109631369	0.189102143	no	up	164.43	180.22	163.22	397.23	132.95	142.73	169.29	224.3033333
GeFixPreAbcdefg0386	-	polysaccharide biosynthesis protein	0.792	-0.336757821	0.111107015	0.191480239	no	down	63.19	64.7	65.15	77.37	32.6	33.75	64.34666667	47.90666667
GeFixPreAbcdefg1609	folB	dihydroneopterin aldolase	1.212	0.277370264	0.111340478	0.191715295	no	up	222.09	205.55	232.1	247.45	223.46	232.12	219.9133333	234.3433333
GeFixPreAbcdefg1067	-	hypothetical protein	1.34	0.422705839	0.115369046	0.198306236	no	up	2.68	3.7	3.48	4.75	4.13	2.93	3.286666667	3.936666667
GeFixPreAbcdefg0428	fabH	ketoacyl-ACP synthase III	1.208	0.272997602	0.11612782	0.199436909	no	up	262.34	275.51	276.91	470.48	222.35	224.21	271.5866667	305.68
GeFixPreAbcdefg1638	-	GIY-YIG nuclease family protein	0.817	-0.292307618	0.116459452	0.199832682	no	down	92.24	83.87	92.4	87.75	61.62	49.32	89.50333333	66.23
GeFixPreAbcdefg1848	-	AzlC family ABC transporter permease	1.343	0.425101441	0.118251377	0.20273131	no	up	7.66	5.3	6.98	12.52	5.68	6.56	6.646666667	8.253333333
GeFixPreAbcdefg1401	xpt	xanthine phosphoribosyltransferase	1.417	0.502967695	0.118796624	0.203489447	no	up	5.95	7.15	7.75	15.53	5.35	6.97	6.95	9.283333333
GeFixPreAbcdefg0622	nudF	NUDIX hydrolase	1.245	0.31614234	0.118907518	0.203502901	no	up	92.98	91.81	95.12	172.99	76.18	77.56	93.30333333	108.91
GeFixPreAbcdefg0278	greA	MULTISPECIES: transcription elongation factor GreA	0.807	-0.309844689	0.119020301	0.203519563	no	down	673.36	658.74	678.87	458.74	466.82	483.18	670.3233333	469.58
GeFixPreAbcdefg0551	-	DUF896 family protein	1.336	0.417767172	0.119177499	0.203612076	no	up	286.66	228.03	298.81	280.25	319.85	338.47	271.1666667	312.8566667
GeFixPreAbcdefg0347	-	Potassium Trk transporter membrane-spanning protein	0.649	-0.623399869	0.120238506	0.205247233	no	down	136.61	141.53	136.42	180.57	42.03	45.12	138.1866667	89.24
GeFixPreAbcdefg1942	-	CPBP family intramembrane metalloprotease	0.72	-0.473374378	0.121875593	0.207862086	no	down	955.01	920.22	943.81	432.69	652.56	630.4	939.68	571.8833333
GeFixPreAbcdefg0506	mtnE	pyridoxal phosphate-dependent aminotransferase	0.914	-0.130465607	0.123431115	0.210333437	no	down	65.96	64.98	65.5	69.04	45.22	47.48	65.48	53.91333333
GeFixPreAbcdefg1084	casB	type I-E CRISPR-associated protein Cse2/CasB	0.868	-0.203868513	0.12383285	0.210836103	no	down	38.2	44.96	41.86	39.58	28.06	29.7	41.67333333	32.44666667
GeFixPreAbcdefg0437	accD	acetyl-CoA carboxylase carboxyltransferase subunit beta	1.155	0.208113534	0.124838671	0.212365525	no	up	245.61	248.84	245.05	380.91	193.16	212.92	246.5	262.33
GeFixPreAbcdefg0620	-	hypothetical protein	1.383	0.467947973	0.125624771	0.213518867	no	up	112.57	134.58	107.92	131.84	164.46	129.56	118.3566667	141.9533333
GeFixPreAbcdefg0986	-	nucleoside phosphorylase	0.832	-0.264624949	0.126226281	0.214356754	no	down	16.89	15.24	17.12	17.57	10.24	9.57	16.41666667	12.46
GeFixPreAbcdefg1182	murA	UDP-N-acetylglucosamine 1-carboxyvinyltransferase	1.143	0.192570289	0.12702456	0.215527068	no	up	256.34	264.4	252.84	389.21	204.43	218.92	257.86	270.8533333
GeFixPreAbcdefg0661	-	hypothetical protein	0.682	-0.551543533	0.12788397	0.216799005	no	down	17.32	15.93	12.81	15.18	9.14	4.71	15.35333333	9.676666667
GeFixPreAbcdefg0381	-	MULTISPECIES: LOG family protein	1.293	0.370504094	0.128994002	0.218493271	no	up	91.59	105.15	100.7	111.46	95.01	131.97	99.14666667	112.8133333
GeFixPreAbcdefg0842	-	hypothetical protein	1.193	0.254984535	0.129115146	0.218511066	no	up	99.2	95.84	103.23	166.43	80.51	83.37	99.42333333	110.1033333
GeFixPreAbcdefg1176	peb1C	amino acid ABC transporter ATP-binding protein	1.329	0.410318345	0.130238371	0.220223273	no	up	1361.62	1368.66	1380.71	1278.93	1655.39	1719.17	1370.33	1551.163333
GeFixPreAbcdefg0719	-	adenine methyltransferase	0.74	-0.434306583	0.130547245	0.220556723	no	down	7.72	10.89	8.34	8.98	4.25	5.1	8.983333333	6.11
GeFixPreAbcdefg0306	blpA	peptide ABC transporter ATP-binding protein	1.259	0.332641804	0.130667745	0.220571621	no	up	2798.57	2909.06	2834.57	2907.86	3174.04	3226.66	2847.4	3102.853333
GeFixPreAbcdefg1125	-	tyrosine-protein kinase transmembrane modulator EpsC	1.241	0.311065467	0.131282821	0.22134699	no	up	34.64	41.62	32.76	64.78	29.74	31.33	36.34	41.95
GeFixPreAbcdefg1294	gatD	type 1 glutamine amidotransferase	0.822	-0.282470158	0.131515879	0.221435516	no	down	267.5	275.68	282.05	331.39	150.85	152.15	275.0766667	211.4633333
GeFixPreAbcdefg0590	-	MULTISPECIES: hypothetical protein	0.243	-2.043526068	0.132327933	0.222613004	no	down	2.73	1.85	1.31	0	0	1.22	1.963333333	0.406666667
GeFixPreAbcdefg1582	-	hypothetical protein	0.111	-3.175865553	0.132634813	1	no	down	0.88	1.56	1.67	0	0	0	1.37	0
GeFixPreAbcdefg1801	-	hypothetical protein	1.588	0.666947877	0.132798084	0.2232138	no	up	7.33	8.06	7.5	19.4	7.3	7.6	7.63	11.43333333
GeFixPreAbcdefg1199	miaA	tRNA dimethylallyltransferase	0.729	-0.455477107	0.133437074	0.224097127	no	down	96.21	93.79	94.28	120.94	39.65	39.67	94.76	66.75333333
GeFixPreAbcdefg0384	-	peptidoglycan bridge formation glycyltransferase FemA/FemB family protein	0.691	-0.532902904	0.133765812	0.22445835	no	down	17.48	16.39	18.21	22.11	7.04	5.92	17.36	11.69
GeFixPreAbcdefg1121	-	galactosyl transferase CpsE	1.257	0.330076587	0.134108294	0.224842005	no	up	37.18	43.13	44.53	75.13	32.22	38.93	41.61333333	48.76
GeFixPreAbcdefg1473	sbcD	exonuclease SbcCD subunit D	1.128	0.174358098	0.134735882	0.225702601	no	up	45.15	48.3	45.85	55.1	39.85	45.09	46.43333333	46.68
GeFixPreAbcdefg0799	nrnA	bifunctional oligoribonuclease/PAP phosphatase NrnA	1.22	0.287099544	0.134967191	0.225898476	no	up	92.73	101.7	98.64	175	77	82.3	97.69	111.4333333
GeFixPreAbcdefg1120	-	UDP-N-acetylglucosamine--LPS N-acetylglucosamine transferase	1.234	0.303806908	0.135237543	0.226159312	no	up	32.88	33.1	38.91	60.65	28.59	30.77	34.96333333	40.00333333
GeFixPreAbcdefg1878	rsgA	ribosome small subunit-dependent GTPase A	1.104	0.143002118	0.136491434	0.228063098	no	up	458.34	460.25	451.04	530.69	407.74	407.99	456.5433333	448.8066667
GeFixPreAbcdefg2055	-	MutR family transcriptional regulator	1.218	0.28493313	0.136623233	0.228090352	no	up	34.15	34.66	33.36	59.73	29.5	26.62	34.05666667	38.61666667
GeFixPreAbcdefg1605	potB	Polyamine (putrescine/spermidine) ABC uptake transporter membrane-spanning protein	0.886	-0.17542335	0.13734453	0.229100884	no	down	107.87	112.99	99.6	103.11	69.88	81.16	106.82	84.71666667
GeFixPreAbcdefg1130	guaA	Glutamine amidotransferase, class I	1.113	0.154711657	0.138491142	0.23081857	no	up	170.13	177.69	158.9	205.09	145.95	154.59	168.9066667	168.5433333
GeFixPreAbcdefg0302	trmL	RNA methyltransferase	0.733	-0.448028119	0.138838567	0.231202504	no	down	27.63	31.07	32.49	37.67	13.92	12.33	30.39666667	21.30666667
GeFixPreAbcdefg1611	folP	dihydropteroate synthase	0.818	-0.288985794	0.1392231	0.231544818	no	down	358.29	366.08	361.92	440.81	195.81	196.99	362.0966667	277.87
GeFixPreAbcdefg1766	blpA	peptide cleavage/export ABC transporter	0.886	-0.17515168	0.139278604	0.231544818	no	down	243.73	261.3	247.46	290.3	157.75	163.28	250.83	203.7766667
GeFixPreAbcdefg0844	coaB	phosphopantothenate--cysteine ligase	1.252	0.324077015	0.142316816	0.236396729	no	up	91.83	94.34	88.49	175.3	69.92	78.7	91.55333333	107.9733333
GeFixPreAbcdefg1587	gyrB	DNA topoisomerase (ATP-hydrolyzing) subunit B	0.898	-0.154434733	0.142599003	0.236517974	no	down	619.43	660.71	627	588.43	459.98	471.86	635.7133333	506.7566667
GeFixPreAbcdefg2121	recF	DNA replication/repair protein RecF	0.842	-0.248826841	0.14262932	0.236517974	no	down	79.24	79.05	79.87	94.48	44.26	47.43	79.38666667	62.05666667
GeFixPreAbcdefg0807	-	nucleoid-associated protein	1.203	0.266834444	0.143393275	0.237585334	no	up	57.81	60.75	55.01	98.28	43.34	52.35	57.85666667	64.65666667
GeFixPreAbcdefg0542	-	YgjV family protein	1.611	0.687703871	0.143997205	0.238385984	no	up	2.87	3.92	2.19	7.42	3.71	2.38	2.993333333	4.503333333
GeFixPreAbcdefg1643	-	Rgg/GadR/MutR family transcriptional regulator	0.678	-0.561238635	0.144128887	0.238404148	no	down	2.95	2.71	3.14	3.15	0.97	1.47	2.933333333	1.863333333
GeFixPreAbcdefg0008	divIC	septum formation initiator family protein	0.899	-0.15286744	0.149559765	0.247180365	no	down	607.11	615.41	626.4	710.29	390.14	424.87	616.3066667	508.4333333
GeFixPreAbcdefg1219	-	hypothetical protein	0.397	-1.333452718	0.150842226	0.249091469	no	down	2.26	2.52	3.22	0.97	0.86	1.01	2.666666667	0.946666667
GeFixPreAbcdefg1508	gmk	guanylate kinase	1.254	0.327090374	0.151027706	0.249189406	no	up	456.79	454.56	457.63	451.7	519.39	508.1	456.3266667	493.0633333
GeFixPreAbcdefg0311	-	ATP-binding cassette domain-containing protein	1.184	0.243605521	0.151230889	0.249316365	no	up	2782.72	2979.97	2799.17	3071.98	2890.28	2910.14	2853.953333	2957.466667
GeFixPreAbcdefg2098	yhgE	YhgE/Pip domain-containing protein	0.862	-0.213864498	0.151799097	0.250044385	no	down	37.05	38.79	42.05	32.91	27.02	29.68	39.29666667	29.87
GeFixPreAbcdefg0998	cas1	CRISPR-associated endonuclease Cas1	1.418	0.503955439	0.152536373	0.251049448	no	up	2.94	3.17	3.87	7.45	3.56	2.3	3.326666667	4.436666667
GeFixPreAbcdefg1795	-	hypothetical protein	1.647	0.719786182	0.15308646	0.251745011	no	up	11.64	13.15	12.08	44.89	8.92	7.87	12.29	20.56
GeFixPreAbcdefg1100	-	hypothetical protein	1.57	0.650643064	0.153612437	0.252399803	no	up	1118.21	1101.9	1107.92	683.68	1828.18	1762.02	1109.343333	1424.626667
GeFixPreAbcdefg1432	-	Rrf2 family transcriptional regulator	1.194	0.256214561	0.15465645	0.253903981	no	up	96.32	83.61	89.21	99.8	92.72	90.01	89.71333333	94.17666667
GeFixPreAbcdefg0576	-	ABC transporter membrane-spanning protein, truncated	0.474	-1.075642512	0.155332889	0.254802704	no	down	9.01	7.9	18.53	5.23	5.56	4.1	11.81333333	4.963333333
GeFixPreAbcdefg1669	ctpE	ATPase	0.919	-0.122006356	0.155855844	0.255448375	no	down	296.55	308.85	300.29	344.62	206.83	206.15	301.8966667	252.5333333
GeFixPreAbcdefg1079	cas2	type I-E CRISPR-associated endoribonuclease Cas2	1.221	0.287524705	0.156493429	0.256280698	no	up	127	121.35	128.34	129.38	138.63	130.77	125.5633333	132.9266667
GeFixPreAbcdefg0016	-	transposase IS861	0.4	-1.322659853	0.1568041	0.256576718	no	down	11.82	9.14	9.7	7.62	0	4.46	10.22	4.026666667
GeFixPreAbcdefg0309	-	peptide ABC transporter ATP-binding protein	1.259	0.332023579	0.157253798	0.257099546	no	up	976.72	897.35	990.6	1018.48	974.66	1176.92	954.89	1056.686667
GeFixPreAbcdefg1839	-	hypothetical protein	0.805	-0.312823295	0.159342609	0.260299134	no	down	1801.26	1878	1731.16	1375.94	1087.81	1459.04	1803.473333	1307.596667
GeFixPreAbcdefg0747	lysS	lysyl-tRNA synthetase	1.166	0.220993813	0.159893302	0.260982869	no	up	255.91	256.31	260.15	418.53	211.08	205.12	257.4566667	278.2433333
GeFixPreAbcdefg1506	priA	primosomal protein N'	0.92	-0.119749861	0.160537086	0.261817296	no	down	38.08	40.27	38.79	39.64	27.46	29.49	39.04666667	32.19666667
GeFixPreAbcdefg1894	rpmH	50S ribosomal protein L34	0.755	-0.405292213	0.16094366	0.262263803	no	down	15592.43	13898.22	15335.05	7816.92	10011.36	11134.72	14941.9	9654.333333
GeFixPreAbcdefg1789	proB	glutamate 5-kinase	0.765	-0.386319217	0.161121987	0.262337943	no	down	74.93	77.12	81.91	99.73	35.13	36.44	77.98666667	57.1
GeFixPreAbcdefg1017	-	hypothetical protein	1.248	0.319521112	0.161582091	0.262870371	no	up	61.79	79.67	70.46	132.2	54.85	61.27	70.64	82.77333333
GeFixPreAbcdefg0936	-	alcohol dehydrogenase catalytic domain-containing protein	0.633	-0.659747909	0.162889318	0.264778933	no	down	5.59	5.67	6.71	3	2.97	4.07	5.99	3.346666667
GeFixPreAbcdefg0126	-	DegV family protein	1.109	0.149255863	0.163809308	0.266055415	no	up	272.73	290.97	293.56	328.19	258.57	257.75	285.7533333	281.5033333
GeFixPreAbcdefg1043	-	tyrosine recombinase XerS	1.616	0.692760839	0.164050271	0.266227843	no	up	3.89	2.63	3.18	10.77	2.54	2.31	3.233333333	5.206666667
GeFixPreAbcdefg0221	-	MULTISPECIES: MarR family transcriptional regulator	0.793	-0.335515997	0.164285345	0.266390441	no	down	2936.54	2789.07	2878.46	1742.19	1971.65	2150	2868.023333	1954.613333
GeFixPreAbcdefg0312	-	DUF805 domain-containing protein	1.192	0.253765541	0.165157127	0.267584353	no	up	3285.23	3449.32	3434.15	3561.84	3461.47	3554.59	3389.566667	3525.966667
GeFixPreAbcdefg1370	sdaA	L-serine ammonia-lyase, iron-sulfur-dependent, subunit beta	1.185	0.245232219	0.165581836	0.268052562	no	up	63.33	67.05	65.65	110.11	53.51	52.29	65.34333333	71.97
GeFixPreAbcdefg0642	-	Hypothetical membrane associated protein	0.495	-1.013761791	0.167283152	0.270436758	no	down	92.68	92.44	36.19	42.35	25.65	34.68	73.77	34.22666667
GeFixPreAbcdefg0586	-	group II intron reverse transcriptase/maturase	0.566	-0.822164327	0.167373436	0.270436758	no	down	2.87	2.29	1.57	0.93	1.41	0.96	2.243333333	1.1
GeFixPreAbcdefg1858	-	aromatic acid exporter family protein	0.757	-0.401497047	0.167465395	0.270436758	no	down	234.32	244.47	240.13	121.8	170.73	169.51	239.64	154.0133333
GeFixPreAbcdefg1371	sdaA	L-serine dehydratase alpha subunit	1.267	0.341659839	0.167702691	0.270598704	no	up	52.89	47.1	60.58	94.97	51.84	41.78	53.52333333	62.86333333
GeFixPreAbcdefg1976	adhE	alcohol dehydrogenase	0.618	-0.69510026	0.168114127	0.271041144	no	down	1.56	2.78	2.87	1.11	1.83	0.9	2.403333333	1.28
GeFixPreAbcdefg0138	-	Fis family transcriptional regulator	0.179	-2.481749473	0.168422213	0.271316371	no	down	0.65	1.15	1.84	0	0.49	0	1.213333333	0.163333333
GeFixPreAbcdefg0317	ureA	MULTISPECIES: urease subunit gamma	1.247	0.318607111	0.169556564	0.272921119	no	up	3598.73	3788.64	3637.91	3603.35	4003.42	4256.33	3675.093333	3954.366667
GeFixPreAbcdefg1932	-	hypothetical protein	0.719	-0.47650551	0.170463615	0.274157688	no	down	44.86	48.02	54.36	23.47	36.19	30.64	49.08	30.1
GeFixPreAbcdefg2038	rplC	50S ribosomal protein L3	0.94	-0.088888153	0.170890449	0.274412427	no	down	531.13	556.96	537.89	601.17	379.95	400.97	541.9933333	460.6966667
GeFixPreAbcdefg1353	-	hypothetical protein	0.817	-0.290880438	0.171038834	0.274412427	no	down	16.39	18.8	18.03	13.06	11.59	13.49	17.74	12.71333333
GeFixPreAbcdefg1328	-	hypothetical protein	0.817	-0.290880438	0.171038834	0.274412427	no	down	16.39	18.8	18.03	13.06	11.59	13.49	17.74	12.71333333
GeFixPreAbcdefg1118	-	alpha-L-Rha alpha-1,3-L-rhamnosyltransferase	1.107	0.146071048	0.172223863	0.27608939	no	up	36.72	36.46	40.84	50.13	31.09	32.95	38.00666667	38.05666667
GeFixPreAbcdefg0784	murG	UDP-N-acetylglucosamine--N-acetylmuramyl-(pentapeptide) pyrophosphoryl-undecaprenol N-acetylglucosamine transferase	1.199	0.261626914	0.17252593	0.276142708	no	up	130.44	140.5	130.92	236.01	103.63	110.92	133.9533333	150.1866667
GeFixPreAbcdefg1234	hupB	MULTISPECIES: HU family DNA-binding protein	1.197	0.259358294	0.172536761	0.276142708	no	up	7103.01	6790.7	6964.75	7277.72	6884.05	7651.95	6952.82	7271.24
GeFixPreAbcdefg2035	rplB	50S ribosomal protein L2	0.909	-0.137327271	0.173108034	0.276821145	no	down	573.79	632.32	591.02	577.9	419.07	458.97	599.0433333	485.3133333
GeFixPreAbcdefg0398	livM	branched-chain amino acid ABC transporter permease	1.085	0.118151835	0.17324098	0.276821145	no	up	70.92	75.5	69.81	91.91	61.05	58.93	72.07666667	70.63
GeFixPreAbcdefg0213	oppD	ABC-type dipeptide/oligopeptide/nickel transport system, ATPase component	0.55	-0.863367994	0.174266266	0.278107096	no	down	3.73	4.15	2.77	1.48	0.89	2.82	3.55	1.73
GeFixPreAbcdefg2024	rpsH	MULTISPECIES: 30S ribosomal protein S8	0.792	-0.336607755	0.174327385	0.278107096	no	down	880.41	927.97	899.95	539.57	625.09	677.73	902.7766667	614.13
GeFixPreAbcdefg0649	plsY	Glycerol-3-phosphate acyltransferase	1.129	0.175178302	0.175356702	0.279523395	no	up	335.75	329.49	334.2	500.16	270.78	267.79	333.1466667	346.2433333
GeFixPreAbcdefg1505	fmt	methionyl-tRNA formyltransferase	0.895	-0.15992709	0.178961966	0.285040228	no	down	50.68	54.9	49.39	48.37	36.62	38.56	51.65666667	41.18333333
GeFixPreAbcdefg0754	-	hypothetical protein	1.317	0.396937239	0.179390449	0.285492455	no	up	268.39	259.14	264.09	230.29	313.37	340.42	263.8733333	294.6933333
GeFixPreAbcdefg0310	-	peptide-2 ABC exporter (Pep2E) family, ATP binding/membrane-spanning protein, truncated	1.195	0.25667246	0.179626015	0.285637182	no	up	2351.56	2459.54	2297.81	2464.18	2410.7	2534.15	2369.636667	2469.676667
GeFixPreAbcdefg0777	dps	DNA starvation/stationary phase protection protein	1.281	0.35725589	0.180521889	0.286830838	no	up	11254.21	11234.55	11305.97	10274.14	12915.02	13748.3	11264.91	12312.48667
GeFixPreAbcdefg1194	metK	methionine adenosyltransferase	0.867	-0.205704603	0.181263268	0.287588824	no	down	302.69	303.42	307.51	366.69	182.33	185.05	304.54	244.69
GeFixPreAbcdefg0673	-	hypothetical protein	1.226	0.294471855	0.18129017	0.287588824	no	up	55.25	44.11	55.31	70.8	51.74	48.38	51.55666667	56.97333333
GeFixPreAbcdefg0372	-	GNAT family N-acetyltransferase	0.872	-0.197712748	0.181918798	0.288354435	no	down	107.02	115.5	102.62	126.91	67.36	66.79	108.38	87.02
GeFixPreAbcdefg0112	clpC	ATP-dependent Clp protease ATP-binding subunit	0.834	-0.262015019	0.1821241	0.288390254	no	down	663.83	676.01	670.11	473.57	480.7	499.58	669.9833333	484.6166667
GeFixPreAbcdefg0758	-	hypothetical protein	1.605	0.682498313	0.18223362	0.288390254	no	up	33.17	44.38	36.56	68.11	40.5	61.47	38.03666667	56.69333333
GeFixPreAbcdefg0874	dinG	bifunctional DnaQ family exonuclease/ATP-dependent helicase	1.246	0.317015083	0.182379457	0.288390254	no	up	46.91	50.16	50.19	96.66	36.85	40.24	49.08666667	57.91666667
GeFixPreAbcdefg0951	-	membrane protein	2.197	1.135601371	0.183248158	0.289523405	no	up	0.83	0.42	0.18	1.03	0.29	1.48	0.476666667	0.933333333
GeFixPreAbcdefg0251	nusG	MULTISPECIES: transcription termination/antitermination protein NusG	0.8	-0.322363647	0.183389255	0.289523405	no	down	193.5	209.81	204.67	124.26	139.88	153.72	202.66	139.2866667
GeFixPreAbcdefg0210	oppC	hypothetical protein	0.498	-1.006547663	0.184884306	0.291650563	no	down	4.59	4.15	1.89	1.41	2.55	0.59	3.543333333	1.516666667
GeFixPreAbcdefg0954	trmFO	methylenetetrahydrofolate--tRNA-(uracil(54)-C(5))-methyltransferase (FADH(2)-oxidizing) TrmFO	0.892	-0.164426936	0.185851405	0.292905618	no	down	84.92	87.76	91.7	102.97	56.31	57.12	88.12666667	72.13333333
GeFixPreAbcdefg1305	icd	NADP-dependent isocitrate dehydrogenase	0.871	-0.198612716	0.18605719	0.292905618	no	down	11.16	12.4	12.78	11.22	8.18	8.9	12.11333333	9.433333333
GeFixPreAbcdefg1903	oppA	Oligopeptide ABC transporter, periplasmic oligopeptide-binding protein OppA	0.65	-0.622554345	0.186124836	0.292905618	no	down	4.48	3.8	4.53	2.76	3.42	1.14	4.27	2.44
GeFixPreAbcdefg1997	cadC	MULTISPECIES: winged helix-turn-helix transcriptional regulator	1.202	0.265392628	0.186444709	0.293139997	no	up	34.32	32.15	39.63	42.33	36.56	34.34	35.36666667	37.74333333
GeFixPreAbcdefg0241	-	Transposase	0.703	-0.509330294	0.186570621	0.293139997	no	down	14.88	7.38	17.48	13.08	5.64	7.33	13.24666667	8.683333333
GeFixPreAbcdefg1134	-	hypothetical protein	0.875	-0.192331798	0.18676909	0.293218564	no	down	167.77	158.48	151.98	171.14	91.73	120.14	159.41	127.67
GeFixPreAbcdefg0105	-	bacteriocin self-immunity protein	1.577	0.657355184	0.187156026	0.293592653	no	up	2.05	2.16	1.08	3.81	1.5	2.39	1.763333333	2.566666667
GeFixPreAbcdefg0243	-	IS3 family transposase	0.708	-0.497258851	0.187640205	0.294118576	no	down	19.04	19.67	20.57	16.14	6.18	15.93	19.76	12.75
GeFixPreAbcdefg1424	-	hypothetical protein	0.318	-1.651743965	0.1881339	0.294658566	no	down	2.25	0.66	5.67	1.29	0.56	0.67	2.86	0.84
GeFixPreAbcdefg2046	-	MFS transporter	1.559	0.640660066	0.188441603	0.294906629	no	up	0.54	0.55	0.53	1.08	0.62	0.59	0.54	0.763333333
GeFixPreAbcdefg1124	-	tyrosine-protein kinase EpsD	1.172	0.228595435	0.18861652	0.294946657	no	up	50.15	50.74	49.66	81.98	43.17	38.16	50.18333333	54.43666667
GeFixPreAbcdefg1293	murT	UDP-N-acetylmuramyl tripeptide synthase	0.791	-0.338890435	0.188959565	0.295249321	no	down	205.53	218.75	208.7	273.44	99.34	104.58	210.9933333	159.12
GeFixPreAbcdefg0174	mutT	NUDIX hydrolase	1.138	0.18700465	0.189584113	0.295991006	no	up	54.04	52.86	54.21	77.21	47.25	42.68	53.70333333	55.71333333
GeFixPreAbcdefg0608	-	nucleoside phosphorylase	0.742	-0.430985243	0.190169175	0.296669922	no	down	5.99	7.33	5.86	7.41	2.39	3.56	6.393333333	4.453333333
GeFixPreAbcdefg0478	frr	ribosome recycling factor	0.837	-0.25677793	0.191560617	0.298568385	no	down	516.5	519.82	523.47	370.77	379.86	383.43	519.93	378.02
GeFixPreAbcdefg1342	clsA_B	Phosphatidylserine/phosphatidylglycerophosphate/ cardiolipin synthase enzyme-like protein	1.096	0.131917303	0.191688462	0.298568385	no	up	118.2	109.53	107.46	133.07	99.34	96	111.73	109.47
GeFixPreAbcdefg0261	-	Acyl-CoA thioesterase 1	1.402	0.487213207	0.191868027	0.298612572	no	up	3.57	4.4	3.26	7.06	3.63	3.76	3.743333333	4.816666667
GeFixPreAbcdefg2101	-	hypothetical protein	0.857	-0.221996995	0.192580771	0.299485845	no	down	18.79	18.41	17.36	16.24	11.48	14.07	18.18666667	13.93
GeFixPreAbcdefg1161	ftsE	cell division ATP-binding protein FtsE	1.203	0.266690684	0.193067682	0.300006824	no	up	209.09	218.32	220.48	391.56	168.77	172.12	215.9633333	244.15
GeFixPreAbcdefg0749	-	MULTISPECIES: hypothetical protein	0.853	-0.229394547	0.194014301	0.301240758	no	down	124.9	142.56	126.9	103.2	91.68	100.35	131.4533333	98.41
GeFixPreAbcdefg0876	-	DUF5590 domain-containg protein	1.196	0.257696409	0.195102065	0.302545773	no	up	155.8	161.27	148.24	274.82	124.19	122.4	155.1033333	173.8033333
GeFixPreAbcdefg2071	nrdG	anaerobic ribonucleoside-triphosphate reductase activating protein	1.062	0.087075591	0.198032567	0.306269298	no	up	283.75	292.61	291.67	349.53	236.47	243.78	289.3433333	276.5933333
GeFixPreAbcdefg0009	-	hypothetical protein	0.854	-0.227358174	0.198161974	0.306269298	no	down	1467.93	1381.23	1498.04	1566.05	989.43	874.42	1449.066667	1143.3
GeFixPreAbcdefg1206	-	chloride channel protein	1.305	0.384472575	0.198183374	0.306269298	no	up	16.64	16.75	16.48	37.23	13.21	12.14	16.62333333	20.86
GeFixPreAbcdefg0943	niaX	conserved hypothetical protein	1.387	0.47248571	0.200382558	0.309425764	no	up	5.75	8.17	7.63	16.4	6.95	4.99	7.183333333	9.446666667
GeFixPreAbcdefg1960	rpoC	DNA-directed RNA polymerase subunit beta'	0.783	-0.353326661	0.200654155	0.309603091	no	down	580	602.3	594.41	321.42	412.41	448.99	592.2366667	394.2733333
GeFixPreAbcdefg0901	copB	copper-translocating P-type ATPase	1.248	0.320099216	0.202604234	0.312367963	no	up	637.5	664.79	639.2	598.17	756.31	718.92	647.1633333	691.1333333
GeFixPreAbcdefg1870	fusA	elongation factor G	1.199	0.261576807	0.202769378	0.312378721	no	up	1620.79	1676.14	1635.51	1631.32	1741.43	1742.43	1644.146667	1705.06
GeFixPreAbcdefg1794	addB	ATP-dependent nuclease subunit B	0.924	-0.113527109	0.203382119	0.313078476	no	down	52.71	54.73	53.19	61.2	36.02	37.81	53.54333333	45.01
GeFixPreAbcdefg1369	-	noncanonical pyrimidine nucleotidase, YjjG family	0.834	-0.262280247	0.204339319	0.314306975	no	down	144.74	134.18	143.68	175.74	73.9	81.11	140.8666667	110.25
GeFixPreAbcdefg1945	-	hypothetical protein	1.85	0.887446555	0.205285192	0.31551615	no	up	2.6	0.88	1.25	2.51	2.77	2.32	1.576666667	2.533333333
GeFixPreAbcdefg2116	pgsA	CDP-diacylglycerol--glycerol-3-phosphate 3-phosphatidyltransferase	0.866	-0.207090152	0.205719757	0.315938195	no	down	234.32	232.19	227.52	281.88	138.09	138.46	231.3433333	186.1433333
GeFixPreAbcdefg0520	-	hypothetical protein	1.273	0.347922635	0.205969372	0.316075765	no	up	100.65	126.38	99.76	121.68	124.6	120.3	108.93	122.1933333
GeFixPreAbcdefg2117	-	helix-turn-helix domain-containing protein	0.862	-0.214573454	0.207372918	0.317982542	no	down	254.3	258.98	265.32	318.5	149.23	156.66	259.5333333	208.13
GeFixPreAbcdefg0533	tmk	dTMP kinase	1.13	0.175879214	0.207577937	0.318049982	no	up	169.82	166.85	174.32	257.72	130.51	143.72	170.33	177.3166667
GeFixPreAbcdefg0573	-	hypothetical protein	5.119	2.355771801	0.209214535	0.320209166	no	up	0	1.52	0	6.1	1.29	1.59	0.506666667	2.993333333
GeFixPreAbcdefg0380	-	MULTISPECIES: lysine decarboxylase	1.375	0.459285105	0.209311409	0.320209166	no	up	439.08	417.94	441.42	347.61	547.93	613.56	432.8133333	503.0333333
GeFixPreAbcdefg0962	butA	(S)-acetoin forming diacetyl reductase	0.651	-0.619913406	0.212084817	0.324170305	no	down	58.53	112.03	84.73	61.41	31.24	63.31	85.09666667	51.98666667
GeFixPreAbcdefg0963	lepA	elongation factor 4	1.057	0.080187301	0.212276767	0.324170305	no	up	192.77	193.18	198.18	232.69	161.51	160.6	194.71	184.9333333
GeFixPreAbcdefg0479	-	RNA-binding virulence regulatory protein CvfB	0.864	-0.211098463	0.212393101	0.324170305	no	down	89.94	88.02	86.03	69.68	66.05	64.06	87.99666667	66.59666667
GeFixPreAbcdefg0325	cbiQ	energy-coupling factor transporter transmembrane protein EcfT	0.789	-0.341099317	0.212566508	0.324184443	no	down	4791.56	5008.2	4846.73	2685.85	3518.51	3635.36	4882.163333	3279.906667
GeFixPreAbcdefg1602	-	SPFH domain/Band 7 family protein	1.196	0.257962479	0.213856597	0.325900292	no	up	260.02	212.76	216.55	401.98	187.89	183.92	229.7766667	257.93
GeFixPreAbcdefg1152	fer	ferredoxin	1.143	0.192792577	0.215764241	0.328553874	no	up	40.76	43.15	40.71	45.59	42.76	36.97	41.54	41.77333333
GeFixPreAbcdefg1016	-	bifunctional metallophosphatase/5'-nucleotidase	1.29	0.367303116	0.216600559	0.32957327	no	up	36.27	34.57	36.5	79.38	25.24	28.67	35.78	44.43
GeFixPreAbcdefg0931	-	amino acid ABC transporter ATP-binding protein	0.882	-0.181490844	0.218067615	0.331550069	no	down	37.24	39.82	39.92	41.32	22.7	29.56	38.99333333	31.19333333
GeFixPreAbcdefg0502	-	Surface antigen	0.786	-0.346833012	0.218404646	0.331807059	no	down	83.18	87.71	81.31	45.48	63.06	60.06	84.06666667	56.2
GeFixPreAbcdefg1922	gpsA	NAD(P)H-dependent glycerol-3-phosphate dehydrogenase	1.221	0.288320064	0.219026647	0.332496256	no	up	166.44	174.08	171.91	328.6	137.59	126.33	170.81	197.5066667
GeFixPreAbcdefg0561	-	hypothetical protein	1.514	0.598042283	0.219213416	0.332524191	no	up	5.11	7.5	2.77	10.72	6.45	4.29	5.126666667	7.153333333
GeFixPreAbcdefg0855	-	ClC family H(+)/Cl(-) exchange transporter	1.663	0.733668559	0.220241138	0.333315133	no	up	0.39	0.56	0.17	0.6	0.66	0.39	0.373333333	0.55
GeFixPreAbcdefg1958	rpoC	DNA-directed RNA polymerase subunit beta'	0.777	-0.363924565	0.220672758	0.333712632	no	down	812.5	834.39	813.36	415.64	583.54	618.08	820.0833333	539.0866667
GeFixPreAbcdefg0425	-	HAD family hydrolase	1.175	0.232576745	0.220984824	0.333853503	no	up	121.12	112.43	113.09	120.62	122.53	112.37	115.5466667	118.5066667
GeFixPreAbcdefg1172	-	Uncharacterized protein conserved in bacteria	0.861	-0.215636997	0.221192364	0.333853503	no	down	51.74	42.2	46.78	49.09	32.91	27.83	46.90666667	36.61
GeFixPreAbcdefg1070	lpd	dihydrolipoyl dehydrogenase	0.851	-0.233214685	0.221273031	0.333853503	no	down	190.11	190.41	190.67	139.53	143.02	139.77	190.3966667	140.7733333
GeFixPreAbcdefg0100	-	NADPH-dependent FMN reductase	1.196	0.258478096	0.22450761	0.338041687	no	up	43.83	47.8	36.85	74.06	34.75	34.37	42.82666667	47.72666667
GeFixPreAbcdefg1101	bglA	family 1 glycosylhydrolase	0.574	-0.799707521	0.224523518	0.338041687	no	down	5.68	3.39	4.06	2.44	2.9	1.27	4.376666667	2.203333333
GeFixPreAbcdefg0514	thrB	homoserine kinase	1.226	0.294292028	0.224562376	0.338041687	no	up	35.11	34.73	32.42	65.45	27.85	25.19	34.08666667	39.49666667
GeFixPreAbcdefg0371	tsaE	tRNA (adenosine(37)-N6)-threonylcarbamoyltransferase complex ATPase subunit type 1 TsaE	0.867	-0.206587709	0.225583292	0.339319879	no	down	247.11	220.13	232.18	283.96	134.7	144.86	233.14	187.84
GeFixPreAbcdefg1541	-	DUF2142 domain-containing protein	1.087	0.120046108	0.226062423	0.339781801	no	up	144.04	153.57	147.56	171.28	123.71	136.12	148.39	143.7033333
GeFixPreAbcdefg1765	blpA	bacteriocin ABC exporter (Pep2E family), ATP binding/membrane-spanning protein	0.902	-0.149397691	0.226615023	0.340109044	no	down	259.21	284.17	265.91	319.11	177.39	173.21	269.7633333	223.2366667
GeFixPreAbcdefg0148	-	histidine phosphatase family protein	1.09	0.124401819	0.226624558	0.340109044	no	up	228.68	218.72	237.2	309.33	178.41	192.19	228.2	226.6433333
GeFixPreAbcdefg0389	patB	pyridoxal phosphate-dependent aminotransferase	1.252	0.324778749	0.227523104	0.340993441	no	up	34.54	36.43	34.55	72.71	25.91	27.52	35.17333333	42.04666667
GeFixPreAbcdefg0938	mod	Type III restriction-modification system methylation subunit	1.077	0.107007933	0.227559167	0.340993441	no	up	69.43	70.71	71.1	91.32	55.88	58.93	70.41333333	68.71
GeFixPreAbcdefg1138	-	hypothetical protein	1.514	0.5980986	0.22914219	0.34310525	no	up	5.05	2.29	2.44	4.57	3.75	4.74	3.26	4.353333333
GeFixPreAbcdefg1652	-	Glutamine ABC transporter, ATP-binding protein GlnQ	1.335	0.41641363	0.229578314	0.343497856	no	up	4.79	3.35	2.34	5.38	4.05	3.16	3.493333333	4.196666667
GeFixPreAbcdefg1608	folK	2-amino-4-hydroxy-6-hydroxymethyldihydropteridine diphosphokinase	1.131	0.177125133	0.229804902	0.343562955	no	up	230.83	228.84	240.02	256.19	207.33	235.08	233.23	232.8666667
GeFixPreAbcdefg0852	-	ISL3 family transposase	1.46	0.546343368	0.229969735	0.343562955	no	up	3.26	2.99	1.96	7.59	1.86	2.29	2.736666667	3.913333333
GeFixPreAbcdefg1946	-	hypothetical protein	1.813	0.85824731	0.230322347	0.343829657	no	up	15.62	10.77	14.96	27.75	27.12	11.5	13.78333333	22.12333333
GeFixPreAbcdefg1934	ssb	single-stranded DNA-binding protein	0.799	-0.324353827	0.231287242	0.345009292	no	down	7.92	8.38	8.27	8.73	5.53	3.66	8.19	5.973333333
GeFixPreAbcdefg1603	potD	ABC transporter substrate-binding protein	0.897	-0.15610481	0.231964311	0.345758124	no	down	158.84	162.65	159.24	141.5	118.49	120.92	160.2433333	126.97
GeFixPreAbcdefg0488	-	hypothetical protein	0.644	-0.634587537	0.233102972	0.347193341	no	down	13.89	7.77	6.48	9.68	4.93	2.35	9.38	5.653333333
GeFixPreAbcdefg1310	nrdB	class 1b ribonucleoside-diphosphate reductase subunit beta	0.845	-0.242284788	0.234029886	0.348311247	no	down	226.48	227.58	236.51	292.61	128.23	127.48	230.19	182.7733333
GeFixPreAbcdefg1074	-	hypothetical protein	2.63	1.395096295	0.235939432	0.350888838	no	up	0	0.7	0.5	0.89	1.41	0.46	0.4	0.92
GeFixPreAbcdefg0783	murD	UDP-N-acetylmuramoyl-L-alanine--D-glutamate ligase	1.199	0.261572484	0.236310429	0.351176145	no	up	118.03	136.7	120.18	229.32	92.79	101.07	124.97	141.06
GeFixPreAbcdefg1397	-	ABC transporter permease	1.209	0.273682416	0.236587621	0.351323722	no	up	2.81	2.95	2.34	4.53	2.18	2.33	2.7	3.013333333
GeFixPreAbcdefg0539	glnB	P-II family nitrogen regulator	1.486	0.571605296	0.236877519	0.351489932	no	up	2.97	1.87	4.88	6.11	3.95	3.07	3.24	4.376666667
GeFixPreAbcdefg1078	-	Histidine kinase of the competence regulon ComD	0.316	-1.661553286	0.237403912	0.352006552	no	down	1.23	1.11	1.96	1.41	0	0	1.433333333	0.47
GeFixPreAbcdefg0157	-	ECF transporter S component	1.158	0.212120996	0.237980245	0.352596387	no	up	175.19	205.34	183.58	311.52	150.09	146.43	188.0366667	202.68
GeFixPreAbcdefg1062	-	hypothetical protein	0.732	-0.449984035	0.239535845	0.354635152	no	down	7.56	6.85	8.11	7.48	4.81	2.76	7.506666667	5.016666667
GeFixPreAbcdefg0199	sufD	Fe-S cluster assembly protein SufD	1.071	0.098391663	0.239936274	0.354961903	no	up	441.38	465.74	447.84	597.62	361.39	360.61	451.6533333	439.8733333
GeFixPreAbcdefg0260	-	Acyl-CoA thioesterase 1	1.452	0.538483289	0.240635917	0.355730491	no	up	3.66	2.66	2.36	5.05	2.49	3.93	2.893333333	3.823333333
GeFixPreAbcdefg0393	clpP	ATP-dependent Clp protease proteolytic subunit	0.839	-0.253045667	0.241238499	0.356354552	no	down	6913.43	6914.2	7025.09	4729.43	5103.04	5284.6	6950.906667	5039.023333
GeFixPreAbcdefg1197	dnaX	DNA polymerase III subunit gamma/tau	0.844	-0.244775614	0.241650754	0.356696741	no	down	143.37	150.43	146.14	187.32	77.2	84.5	146.6466667	116.34
GeFixPreAbcdefg1025	-	HAD hydrolase family protein	0.803	-0.316711351	0.2421405	0.357152716	no	down	15.99	14.04	17.22	18	7.87	9.23	15.75	11.7
GeFixPreAbcdefg0326	cbiO	ABC transporter ATP-binding protein	0.79	-0.339844394	0.242379865	0.357238979	no	down	8545.17	8572.56	8575.6	4501.79	6176.19	6532.66	8564.443333	5736.88
GeFixPreAbcdefg1080	cas1	type I-E CRISPR-associated endonuclease Cas1	0.892	-0.165333297	0.243698164	0.358914149	no	down	60.13	61.91	59.25	52.64	43.93	46.21	60.43	47.59333333
GeFixPreAbcdefg1928	-	hypothetical protein	1.848	0.88612515	0.244849199	0.360340661	no	up	2.51	1.99	0.3	4.33	1.95	1.97	1.6	2.75
GeFixPreAbcdefg0429	acpP	MULTISPECIES: acyl carrier protein	1.201	0.264432187	0.245041234	0.360354756	no	up	1963.55	1913.02	2065.68	1924.96	2047.11	2219.56	1980.75	2063.876667
GeFixPreAbcdefg1547	rgpA	glycosyltransferase family 1 protein	0.855	-0.226760351	0.247007525	0.362976088	no	down	92.53	100.56	90.13	119	53.23	54.15	94.40666667	75.46
GeFixPreAbcdefg1916	-	NAD(P)H-dependent oxidoreductase	1.183	0.241998437	0.248127218	0.364350376	no	up	24	22.9	26.06	27.72	25.6	22.98	24.32	25.43333333
GeFixPreAbcdefg1674	-	MerR family transcriptional regulator	1.135	0.182413864	0.248561835	0.364607057	no	up	16.38	16.87	17.09	23.07	12.74	16.03	16.78	17.28
GeFixPreAbcdefg0779	-	Hypothetical cytosolic protein	1.08	0.111201153	0.248671243	0.364607057	no	up	1656.5	1637.77	1648.23	1896.77	1376.91	1504.58	1647.5	1592.753333
GeFixPreAbcdefg1842	-	CvpA family protein	0.892	-0.164937293	0.24968755	0.365751876	no	down	198.01	181.47	196.55	169.66	146.63	138.14	192.01	151.4766667
GeFixPreAbcdefg0625	-	hypothetical protein	0.175	-2.518006633	0.249822421	0.365751876	no	down	8.71	0	16.77	3.9	0	0	8.493333333	1.3
GeFixPreAbcdefg0704	aroC	chorismate synthase	1.065	0.090689486	0.251238739	0.36755297	no	up	274.95	310.4	279.95	359.79	232.65	239.22	288.4333333	277.22
GeFixPreAbcdefg0535	-	signal peptidase II	1.165	0.220660771	0.252315444	0.368854923	no	up	119.23	116.2	129.19	203.11	86.59	106.3	121.54	132
GeFixPreAbcdefg0098	-	MULTISPECIES: GlsB/YeaQ/YmgE family stress response membrane protein	1.2	0.262760536	0.255198177	0.372793195	no	up	108.48	122.94	110.44	206.17	91.49	88.99	113.9533333	128.8833333
GeFixPreAbcdefg1600	-	sPFH domain/Band 7 family protein	1.117	0.159086793	0.25542591	0.372850091	no	up	489.86	448.56	437.45	685.91	364.22	367.91	458.6233333	472.68
GeFixPreAbcdefg0772	-	superoxide dismutase (Mn)	1.164	0.219075741	0.255890563	0.373252483	no	up	4796.43	4854.48	5046.12	4889.12	4946.37	5027.48	4899.01	4954.323333
GeFixPreAbcdefg1367	clsA_B	Phosphatidylserine/phosphatidylglycerophosphate/ cardiolipin synthase enzyme-like protein	1.142	0.191310932	0.256083886	0.373258801	no	up	135.76	149.71	145.94	149.31	139.64	141.61	143.8033333	143.52
GeFixPreAbcdefg1409	-	CsbD family protein	1.144	0.194539812	0.257386651	0.374880999	no	up	3753.15	3510.79	3913.6	6164.28	2633.44	3273.63	3725.846667	4023.783333
GeFixPreAbcdefg1672	-	MULTISPECIES: YbaB/EbfC family nucleoid-associated protein	0.935	-0.097617603	0.257818392	0.375233106	no	down	1098.3	1080.21	1104.36	1272.87	744.95	785.22	1094.29	934.3466667
GeFixPreAbcdefg0388	metB	cystathionine gamma-synthase	1.382	0.467203913	0.259509248	0.377214003	no	up	30.55	29	29.57	83.22	18.77	20.75	29.70666667	40.91333333
GeFixPreAbcdefg1271	-	Exopolysaccharide biosynthesis N-acetylglucosamine-1-phosphodiester alpha-N-acetylglucosaminidase-like protein	0.575	-0.797874134	0.259593366	0.377214003	no	down	1.31	1.71	2.01	0.65	1.33	0.5	1.676666667	0.826666667
GeFixPreAbcdefg0736	-	U32 family peptidase	1.087	0.120127636	0.259752427	0.377214003	no	up	154.23	157.23	144.16	209.12	121.71	121.31	151.8733333	150.7133333
GeFixPreAbcdefg0316	ureI	urease accessory protein	1.174	0.231471454	0.261092614	0.37888164	no	up	2940.21	3071.08	3010.82	2935.89	3055.57	3185.15	3007.37	3058.87
GeFixPreAbcdefg2124	-	YitT family protein	1.363	0.446992109	0.261354755	0.378983584	no	up	49.57	52.32	55.83	142.61	34.98	35.74	52.57333333	71.11
GeFixPreAbcdefg0630	-	hypothetical protein	0.845	-0.243350307	0.262835084	0.380850543	no	down	441.33	483.18	450.04	317.25	328	360.5	458.1833333	335.25
GeFixPreAbcdefg1290	glmM	phosphoglucosamine mutase	1.079	0.10958126	0.265974598	0.385117178	no	up	294.15	301.55	296.27	334.82	257.48	263.27	297.3233333	285.19
GeFixPreAbcdefg2030	rpmC	50S ribosomal protein L29	0.8	-0.32273404	0.266257404	0.385244229	no	down	352.99	329.33	289.87	190.9	217.63	263.99	324.0633333	224.1733333
GeFixPreAbcdefg1164	-	phosphoesterase	0.843	-0.245595063	0.267549398	0.386830206	no	down	21.09	20.91	17.13	24.3	11.1	11.07	19.71	15.49
GeFixPreAbcdefg1383	-	ABC transporter permease	1.434	0.520134633	0.269956183	0.389739373	no	up	4.05	2.16	3.86	8.02	1.95	3.81	3.356666667	4.593333333
GeFixPreAbcdefg1969	-	DAK2 domain-containing protein	0.894	-0.161904139	0.270307923	0.389962125	no	down	682.03	707.03	679.44	846.96	431.63	431.53	689.5	570.04
GeFixPreAbcdefg1232	pyrD	dihydroorotate dehydrogenase	1.089	0.123359699	0.271130204	0.390862885	no	up	263.93	263.07	262.36	370.47	210.75	206.43	263.12	262.55
GeFixPreAbcdefg1990	-	hypothetical protein	1.199	0.26159727	0.271622379	0.391286797	no	up	376	365.79	376.27	349	397.2	409.79	372.6866667	385.33
GeFixPreAbcdefg1057	efeO	EfeM/EfeO family lipoprotein	0.808	-0.308188924	0.272209414	0.391846642	no	down	13.2	10.12	11.06	14.38	6.44	5.29	11.46	8.703333333
GeFixPreAbcdefg2042	-	membrane protein	0.864	-0.211641941	0.272874981	0.392518636	no	down	84.9	95.18	101.01	115.64	55.26	54.99	93.69666667	75.29666667
GeFixPreAbcdefg0574	-	hypothetical protein	0.546	-0.873618379	0.276815486	0.397819	no	down	1.45	3.07	1.4	1.87	0.94	0.22	1.973333333	1.01
GeFixPreAbcdefg1095	-	hypothetical protein	2.374	1.24704754	0.276962595	0.397819	no	up	0.2	0.37	0.39	0.69	1.11	0.18	0.32	0.66
GeFixPreAbcdefg1782	-	hypothetical protein	1.672	0.741338597	0.277269748	0.397970751	no	up	6.27	3.31	15.43	16.31	9.33	12.51	8.336666667	12.71666667
GeFixPreAbcdefg0071	-	LytTR family transcriptional regulator	1.434	0.51982578	0.278049082	0.398607629	no	up	2.29	2.5	4.44	3.75	3.95	3.89	3.076666667	3.863333333
GeFixPreAbcdefg0808	-	Pneumococcal vaccine antigen A-like protein	0.863	-0.212748991	0.278117121	0.398607629	no	down	66.09	62.77	75.74	80.39	37.13	45.85	68.2	54.45666667
GeFixPreAbcdefg1917	-	DUF438 domain-containing protein	0.887	-0.172496681	0.279391403	0.400143597	no	down	29.81	30.23	28.55	27.09	23.57	19.21	29.53	23.29
GeFixPreAbcdefg1265	hisC	histidinol-phosphate transaminase	1.121	0.165367981	0.280323106	0.401187054	no	up	94.48	87.79	91.74	99.32	91.22	80.28	91.33666667	90.27333333
GeFixPreAbcdefg0169	ybiO	mechanosensitive ion channel family protein	1.117	0.159195383	0.280896327	0.401716326	no	up	32.91	36.31	31.85	37.59	33.18	29.03	33.69	33.26666667
GeFixPreAbcdefg0681	dgkA	diacylglycerol kinase family protein	1.189	0.250316256	0.281401671	0.40214783	no	up	373.05	382.78	370.54	351.3	399.2	404.62	375.4566667	385.04
GeFixPreAbcdefg0387	-	cation transporting ATPase C-terminal domain-containing protein	0.6	-0.736970272	0.282272282	0.403100331	no	down	1.45	1.92	1.42	0.42	1.15	0.87	1.596666667	0.813333333
GeFixPreAbcdefg0382	-	TIGR00730 family protein	0.729	-0.456309933	0.283052957	0.40391826	no	down	260.82	398.95	353.06	183.75	228.21	234.85	337.61	215.6033333
GeFixPreAbcdefg1416	-	hypothetical protein	1.211	0.276403959	0.283254071	0.40391826	no	up	7.16	7.22	8.38	13.08	6.72	5.66	7.586666667	8.486666667
GeFixPreAbcdefg0215	oppF	hypothetical protein	0.708	-0.498835465	0.283706994	0.404272232	no	down	4.95	5	4.49	3.01	3.63	2.34	4.813333333	2.993333333
GeFixPreAbcdefg0827	-	hypothetical protein	2.788	1.479154728	0.286268236	0.407627806	no	up	0.86	0	1.63	3.72	1.95	0.78	0.83	2.15
GeFixPreAbcdefg1620	-	QueT transporter family protein	0.889	-0.170204428	0.287779602	0.409484664	no	down	55.85	52.58	63.91	65.15	34.3	40.6	57.44666667	46.68333333
GeFixPreAbcdefg1973	-	iron-containing alcohol dehydrogenase	0.813	-0.297999827	0.288019095	0.40953039	no	down	4.7	5.07	5.61	3.43	3.76	3.74	5.126666667	3.643333333
GeFixPreAbcdefg1792	-	DUF554 domain-containing protein	1.306	0.385480762	0.289769254	0.411722501	no	up	18.38	18.22	18.89	44.83	12.14	13.79	18.49666667	23.58666667
GeFixPreAbcdefg0934	umuC	type VI secretion protein ImpB	1.39	0.475419348	0.291861628	0.414397351	no	up	1.42	1.77	1.29	1.85	2.27	1.36	1.493333333	1.826666667
GeFixPreAbcdefg0128	panE	2-dehydropantoate 2-reductase	0.953	-0.069980721	0.292096258	0.41443255	no	down	161.77	170.45	164.85	181.64	123.54	121.28	165.69	142.1533333
GeFixPreAbcdefg1205	aroA	chorismate mutase	1.297	0.374659286	0.292567025	0.414802494	no	up	61.39	51.72	43.06	118.46	33.62	44.34	52.05666667	65.47333333
GeFixPreAbcdefg1814	scrK	PTS sugar transporter subunit IIBCA	1.158	0.211358421	0.293814329	0.416272095	no	up	3639.16	3796.26	3717.04	3602.74	3826.83	3752.9	3717.486667	3727.49
GeFixPreAbcdefg1146	-	transposase	0.326	-1.619006283	0.294559833	0.417029154	no	down	12.5	10.55	12.12	5.66	0	5.82	11.72333333	3.826666667
GeFixPreAbcdefg1168	-	GNAT family N-acetyltransferase	1.194	0.256092303	0.295442181	0.41797873	no	up	60	72.69	64.47	62.94	70.86	69.86	65.72	67.88666667
GeFixPreAbcdefg0683	mutM	DNA-formamidopyrimidine glycosylase	1.118	0.161179333	0.295843735	0.418235636	no	up	34.07	31.34	29.81	46.82	26.02	24.85	31.74	32.56333333
GeFixPreAbcdefg0678	licT	hypothetical protein	0.64	-0.643942674	0.296047301	0.418235636	no	down	4.33	5.4	3.14	1.4	3.6	1.94	4.29	2.313333333
GeFixPreAbcdefg1914	-	Fumarate reductase, flavoprotein subunit precursor	1.327	0.408454325	0.296401599	0.418436853	no	up	73.58	88.15	110.33	93.81	92.5	132.57	90.68666667	106.2933333
GeFixPreAbcdefg1720	-	hypothetical protein	0.442	-1.177206727	0.296980177	0.418954178	no	down	4.37	5.11	5.52	2.53	3.24	0	5	1.923333333
GeFixPreAbcdefg1716	-	membrane protein	0.403	-1.31096212	0.297481621	0.419298877	no	down	1.88	1.42	0.3	0.54	0.73	0	1.2	0.423333333
GeFixPreAbcdefg1936	-	YeeE/YedE family protein	0.791	-0.338287278	0.297795943	0.419298877	no	down	7.79	8.37	10.11	11.46	3.5	4.81	8.756666667	6.59
GeFixPreAbcdefg1270	-	Transposase	2.673	1.418222065	0.29786143	0.419298877	no	up	0	1.03	1.1	0.5	2.64	1.56	0.71	1.566666667
GeFixPreAbcdefg1403	pbuX	xanthine permease	1.25	0.322244568	0.299069311	0.420699351	no	up	9.12	12.11	10.32	21.46	7.83	8.14	10.51666667	12.47666667
GeFixPreAbcdefg0097	ampS	aminopeptidase	1.244	0.314773852	0.299562062	0.421092578	no	up	58.9	56.89	57.51	125.6	40.82	41.77	57.76666667	69.39666667
GeFixPreAbcdefg1798	-	hypothetical protein	0.642	-0.639700803	0.301711792	0.423812795	no	down	15.81	15.5	16.93	12.13	7.26	9.03	16.08	9.473333333
GeFixPreAbcdefg2092	-	NUDIX domain-containing protein	0.8	-0.321657128	0.303741292	0.426360378	no	down	10.62	7.96	13.17	7	7.18	7.95	10.58333333	7.376666667
GeFixPreAbcdefg0599	-	GHKL domain-containing protein	0.866	-0.20708904	0.304604602	0.42723093	no	down	29.34	31.07	30.46	38.58	16.31	18.65	30.29	24.51333333
GeFixPreAbcdefg0975	-	oxidoreductase, short chain dehydrogenase/reductasefamily	0.344	-1.537772751	0.304912946	0.42723093	no	down	0.34	0.31	0.33	0	0.27	0	0.326666667	0.09
GeFixPreAbcdefg0627	-	LPXTG cell wall anchor domain-containing protein	0.517	-0.951791113	0.305010436	0.42723093	no	down	0.71	2.23	3.73	2.13	0.55	0.63	2.223333333	1.103333333
GeFixPreAbcdefg1974	-	alcohol-acetaldehyde dehydrogenase	0.443	-1.174839478	0.306057439	0.428393651	no	down	9.46	5.52	1.5	2.75	2.33	1.44	5.493333333	2.173333333
GeFixPreAbcdefg1267	-	transposase	1.703	0.767907132	0.30646672	0.428662728	no	up	0.91	1.29	0.38	2.3	0.77	0.98	0.86	1.35
GeFixPreAbcdefg1031	ribF	bifunctional riboflavin kinase/FAD synthetase	0.916	-0.12712434	0.308615579	0.431362893	no	down	108.38	107.69	105.03	128.19	72.22	69.26	107.0333333	89.89
GeFixPreAbcdefg1316	srtA	sortase	1.063	0.088443169	0.30983061	0.432449085	no	up	206.58	210.42	208.28	239.9	171.75	182.7	208.4266667	198.1166667
GeFixPreAbcdefg1198	msrC	GAF domain-containing protein	0.826	-0.276608511	0.311014893	0.43379549	no	down	88.69	92.94	83.34	120.78	43.08	45.19	88.32333333	69.68333333
GeFixPreAbcdefg2003	-	IS256 family transposase	1.134	0.181374599	0.311437368	0.434078194	no	up	7.29	8.87	7.41	9.11	7.74	6.86	7.856666667	7.903333333
GeFixPreAbcdefg1113	-	hypothetical protein	1.152	0.204256891	0.313046621	0.435704453	no	up	86.58	91.55	89.76	93.12	89.87	88.31	89.29666667	90.43333333
GeFixPreAbcdefg0504	-	SH3 domain-containing protein	0.815	-0.295485584	0.313213265	0.435704453	no	down	16.37	17.21	17.22	22.68	9.1	7.53	16.93333333	13.10333333
GeFixPreAbcdefg0466	-	NUDIX hydrolase	0.758	-0.399587547	0.313265987	0.435704453	no	down	2.08	2.38	1.93	2.15	1.16	1.11	2.13	1.473333333
GeFixPreAbcdefg0307	-	Transport/processing ATP-binding protein comA	1.169	0.225827021	0.31370993	0.436014857	no	up	2849.92	2871.38	2771.91	2685.23	2925.2	2997.34	2831.07	2869.256667
GeFixPreAbcdefg0348	gidB	16S rRNA (guanine(527)-N(7))-methyltransferase RsmG	0.717	-0.480370381	0.314748318	0.437150441	no	down	148.22	148.66	152.12	237.46	43.89	46.12	149.6666667	109.1566667
GeFixPreAbcdefg1617	tehB	SAM-dependent methyltransferase TehB	1.2	0.262932635	0.317764998	0.441030127	no	up	38.61	43.48	42.18	81.07	30.04	30.86	41.42333333	47.32333333
GeFixPreAbcdefg1102	bglA	family 1 glycosylhydrolase	0.525	-0.929255827	0.31882763	0.442194219	no	down	3.41	3.78	3.23	2.21	1.92	0.77	3.473333333	1.633333333
GeFixPreAbcdefg0680	ybeY	rRNA maturation RNase YbeY	1.19	0.250752167	0.319163305	0.4422505	no	up	565.71	574.89	568.76	502.91	605.74	633.1	569.7866667	580.5833333
GeFixPreAbcdefg1469	-	hypothetical protein	0.373	-1.421220673	0.319316057	0.4422505	no	down	3.19	0.94	4.03	0.92	0	1.92	2.72	0.946666667
GeFixPreAbcdefg1715	-	hypothetical protein	0.22	-2.187622791	0.319582274	1	no	down	0	6.78	4.99	0	1.9	0	3.923333333	0.633333333
GeFixPreAbcdefg0392	upp	uracil phosphoribosyltransferase	1.188	0.248152815	0.321129086	0.444449856	no	up	1150.35	1167.93	1170.73	1026.94	1224.24	1297.32	1163.003333	1182.833333
GeFixPreAbcdefg2018	secY	preprotein translocase subunit SecY	0.849	-0.236872639	0.322149022	0.445549243	no	down	1127.77	1146.77	1146.92	743.21	824.14	926.28	1140.486667	831.21
GeFixPreAbcdefg1304	ptsI	phosphocarrier protein HPr	1.199	0.26155478	0.32412656	0.447970578	no	up	7134.9	6922.93	7118.79	6133.89	7668.79	7941.18	7058.873333	7247.953333
GeFixPreAbcdefg1128	deoD	purine-nucleoside phosphorylase	1.119	0.161953463	0.324392167	0.448024147	no	up	235.62	243.23	244.85	247.72	226.07	235.31	241.2333333	236.3666667
GeFixPreAbcdefg0064	-	hypothetical protein	1.219	0.28602709	0.325622812	0.449409541	no	up	865.32	785.72	790.81	667.99	888.45	971.97	813.95	842.8033333
GeFixPreAbcdefg1866	-	Transposase	4.473	2.161157974	0.326406721	1	no	up	0.25	0.05	0	0.4	0.44	0	0.1	0.28
GeFixPreAbcdefg0902	-	IS256 family transposase	0.835	-0.25967192	0.328394951	0.452287327	no	down	5.57	4.14	3.53	4.06	3.15	2.75	4.413333333	3.32
GeFixPreAbcdefg0507	argC	N-acetyl-gamma-glutamyl-phosphate reductase	0.21	-2.248732962	0.329229966	0.453121382	no	down	0.61	0	2.32	0	0.46	0	0.976666667	0.153333333
GeFixPreAbcdefg1449	-	hypothetical protein	0.711	-0.492829687	0.330247565	0.45420539	no	down	4.81	7.25	3.4	3.31	2.99	3.45	5.153333333	3.25
GeFixPreAbcdefg0341	-	S-adenosyl-l-methionine hydroxide adenosyltransferase family protein	0.904	-0.145592025	0.331071958	0.454952541	no	down	25.2	26.45	23.39	23.51	17.06	19.92	25.01333333	20.16333333
GeFixPreAbcdefg0003	-	MULTISPECIES: DUF951 domain-containing protein	0.875	-0.192664368	0.331251521	0.454952541	no	down	19.83	22.18	20.12	21.42	15.03	12.64	20.71	16.36333333
GeFixPreAbcdefg0070	-	Uncharacterized conserved protein	1.618	0.694500014	0.334846864	0.459570922	no	up	5.84	2.96	3.16	4.32	6.28	6.02	3.986666667	5.54
GeFixPreAbcdefg0259	-	hypothetical protein	1.556	0.6373897	0.3353836	0.459987923	no	up	1.57	1.42	3.29	5.85	1.43	2.11	2.093333333	3.13
GeFixPreAbcdefg1408	manA	Mannose-6-phosphate isomerase, class I	1.828	0.869911545	0.335969163	0.460471268	no	up	0.42	1.51	1.2	2.52	1.61	1.13	1.043333333	1.753333333
GeFixPreAbcdefg1451	-	Uncharacterized protein STN4L_00177	1.42	0.506006281	0.337238653	0.461890665	no	up	1.93	1.95	1.46	3.33	1.52	2.11	1.78	2.32
GeFixPreAbcdefg0623	-	MULTISPECIES: hypothetical protein	1.167	0.222272743	0.33781067	0.462116078	no	up	81.05	114.48	84.68	155.25	77.8	71.49	93.40333333	101.5133333
GeFixPreAbcdefg1586	ezrA	septation ring formation regulator EzrA	0.921	-0.118612605	0.337889759	0.462116078	no	down	845.27	887.6	851.17	788.11	665.24	648.78	861.3466667	700.71
GeFixPreAbcdefg0534	holB	DNA polymerase III subunit delta'	1.125	0.170462327	0.338105181	0.462116078	no	up	90.66	97.36	99.38	154.28	74.12	72.61	95.8	100.3366667
GeFixPreAbcdefg1064	-	hypothetical protein	1.508	0.59286347	0.342298785	0.467524274	no	up	3.96	3.56	1.04	5.88	2.5	3.54	2.853333333	3.973333333
GeFixPreAbcdefg1033	-	Uncharacterized protein conserved in bacteria	1.187	0.246759695	0.342927199	0.468058893	no	up	58.38	73.92	49.75	68.37	59.61	63.94	60.68333333	63.97333333
GeFixPreAbcdefg0056	-	Mobile element protein	0.541	-0.887311618	0.343750524	0.468705143	no	down	4.8	3.54	10.24	4.16	3.58	1.09	6.193333333	2.943333333
GeFixPreAbcdefg0958	ndk	nucleoside-diphosphate kinase	1.167	0.222528095	0.343875317	0.468705143	no	up	184.1	181.72	185.69	338.6	132.08	139.94	183.8366667	203.54
GeFixPreAbcdefg0587	-	Retron-type reverse transcriptase	0.653	-0.615733705	0.345852529	0.471074996	no	down	1.27	2.32	2.32	0.82	1.76	0.71	1.97	1.096666667
GeFixPreAbcdefg0483	phoH	PhoH family protein	1.056	0.078657125	0.34655892	0.471711831	no	up	198.05	206.04	197.75	255.9	153	167.46	200.6133333	192.12
GeFixPreAbcdefg0017	-	transposase	1.557	0.638432974	0.347054487	0.472061027	no	up	2.8	1.34	0.54	2.23	2.47	1.73	1.56	2.143333333
GeFixPreAbcdefg1309	nrdA	class 1b ribonucleoside-diphosphate reductase subunit alpha	0.843	-0.246650334	0.347989629	0.472874324	no	down	83.08	93.83	87.26	122.09	46.31	43.99	88.05666667	70.79666667
GeFixPreAbcdefg1826	uvrA	excinuclease ABC subunit UvrA	0.914	-0.130080684	0.348131275	0.472874324	no	down	138.4	148.15	142.7	126.01	109.16	109.98	143.0833333	115.05
GeFixPreAbcdefg1411	-	KxYKxGKxW signal peptide domain-containing protein	0.87	-0.200375936	0.351331915	0.476893836	no	down	2.25	2.38	2.62	2.67	1.67	1.4	2.416666667	1.913333333
GeFixPreAbcdefg1843	-	hypothetical protein	0.893	-0.163079707	0.352287638	0.477862695	no	down	189.35	184.37	188.77	154.29	151.13	135.03	187.4966667	146.8166667
GeFixPreAbcdefg1110	-	VanZ family protein	0.939	-0.09141936	0.353316405	0.478583046	no	down	184.42	179.62	182.2	213.03	127.74	126.25	182.08	155.6733333
GeFixPreAbcdefg1944	-	CPBP family intramembrane metalloprotease	0.763	-0.389335738	0.353430834	0.478583046	no	down	3.02	3.62	4.78	3.42	1.79	2.7	3.806666667	2.636666667
GeFixPreAbcdefg0454	-	accessory Sec system glycosylation chaperone GtfB	0.959	-0.061021709	0.353545653	0.478583046	no	down	294.4	308.6	301.25	345.08	218.73	220.76	301.4166667	261.5233333
GeFixPreAbcdefg1177	peb1A	transporter substrate-binding domain-containing protein	1.173	0.22989905	0.354199634	0.479063702	no	up	1231.78	1282.74	1227.72	1092.01	1320.96	1345.67	1247.413333	1252.88
GeFixPreAbcdefg1992	-	transposase InsI for insertion sequence element IS30B/C/D	3.055	1.611145955	0.354385858	0.479063702	no	up	0	10.89	0	11.71	13.63	6.01	3.63	10.45
GeFixPreAbcdefg1754	blpL	MULTISPECIES: hypothetical protein	0.886	-0.175188049	0.357188956	0.4825227	no	down	1988.73	2018.26	2001.27	1537.35	1501.61	1597.42	2002.753333	1545.46
GeFixPreAbcdefg1402	pbuX	Xanthine permease	1.285	0.361855715	0.358771388	0.483768396	no	up	8.51	6.28	7.69	16.61	5.75	5.26	7.493333333	9.206666667
GeFixPreAbcdefg0335	-	peptidase M20	0.869	-0.202000095	0.358845924	0.483768396	no	down	77.43	103.2	92.47	116.4	49.3	56.33	91.03333333	74.01
GeFixPreAbcdefg0255	-	haloacid dehalogenase	1.275	0.350294562	0.360189528	0.485248512	no	up	12.08	15.29	21.24	24.58	14.92	17.13	16.20333333	18.87666667
GeFixPreAbcdefg0667	-	MULTISPECIES: DUF1797 family protein	0.872	-0.197247642	0.361038001	0.486060021	no	down	1172.48	1161.39	1167.64	849.4	818.89	991.81	1167.17	886.7
GeFixPreAbcdefg0476	-	hypothetical protein	1.254	0.326596567	0.364688229	0.490424441	no	up	11.55	24.56	18.82	28.85	18.85	15.31	18.31	21.00333333
GeFixPreAbcdefg1514	-	ABC transporter permease	0.869	-0.202026093	0.364822292	0.490424441	no	down	940.81	1023.15	985.77	681.34	758.44	770.31	983.2433333	736.6966667
GeFixPreAbcdefg1066	-	hypothetical protein	1.284	0.360665786	0.365024774	0.490424441	no	up	2.45	3.55	2.03	3.75	3.61	1.85	2.676666667	3.07
GeFixPreAbcdefg0055	-	Mobile element protein	0.758	-0.400248982	0.366175519	0.491636064	no	down	6.26	7.5	5.08	5.33	4.23	3.52	6.28	4.36
GeFixPreAbcdefg1902	oppA	Oligopeptide ABC transporter, periplasmic oligopeptide-binding protein OppA	0.681	-0.554537029	0.367274056	0.492490079	no	down	3.64	3.28	3.84	3.76	0.84	2.28	3.586666667	2.293333333
GeFixPreAbcdefg1910	-	conserved hypothetical protein	1.166	0.221550048	0.367310322	0.492490079	no	up	53.18	70.43	58.09	95.5	45.15	56.43	60.56666667	65.69333333
GeFixPreAbcdefg2026	rplE	MULTISPECIES: 50S ribosomal protein L5	0.869	-0.202017259	0.368684433	0.493876081	no	down	1161.65	1204.6	1140.38	808.98	880.23	940.21	1168.876667	876.4733333
GeFixPreAbcdefg1886	-	hypothetical protein	0.613	-0.705861932	0.369042668	0.493876081	no	down	5.53	4.88	8.38	2.87	3.3	4.01	6.263333333	3.393333333
GeFixPreAbcdefg1278	-	Predicted protein	1.449	0.535149952	0.369094225	0.493876081	no	up	3.68	2.06	3.07	5.53	2.82	3.3	2.936666667	3.883333333
GeFixPreAbcdefg0418	ppaC	manganese-dependent inorganic pyrophosphatase	0.908	-0.13963963	0.370448025	0.495351963	no	down	1232.97	1230.27	1226.28	1040.16	920.71	976.31	1229.84	979.06
GeFixPreAbcdefg1030	truB	tRNA pseudouridine(55) synthase TruB	0.916	-0.126369047	0.371463222	0.496373385	no	down	108.36	119.1	125.43	143.17	74.4	79.69	117.63	99.08666667
GeFixPreAbcdefg0932	-	amino acid ABC transporter substrate-binding protein	0.94	-0.088610108	0.371766797	0.496443153	no	down	52.42	56.29	55.09	57.23	38.8	42.29	54.6	46.10666667
GeFixPreAbcdefg1311	-	hypothetical protein	1.779	0.831454002	0.372386662	0.496934904	no	up	57.84	48	0	88.19	46.6	45.11	35.28	59.96666667
GeFixPreAbcdefg0137	-	tyrosine-type recombinase/integrase	0.702	-0.511104843	0.37350348	0.498088705	no	down	0.57	0.73	0.56	0.39	0.5	0.25	0.62	0.38
GeFixPreAbcdefg0797	rpmE	MULTISPECIES: type B 50S ribosomal protein L31	1.092	0.12633769	0.374869192	0.499429847	no	up	6114.77	5749.01	6068.79	6367.67	5351.22	5602.21	5977.523333	5773.7
GeFixPreAbcdefg1073	pdhA	thiamine pyrophosphate-dependent dehydrogenase E1 component subunit alpha	1.159	0.213249832	0.375014918	0.499429847	no	up	189.82	185.22	180.46	164.78	188.02	200.56	185.1666667	184.4533333
GeFixPreAbcdefg0209	oppC	unnamed protein product AFJ82613.1 hypothetical protein	0.518	-0.948520705	0.378277132	0.503434863	no	down	3.66	0.66	4.92	0.31	2.55	0.98	3.08	1.28
GeFixPreAbcdefg2006	-	glutamate--cysteine ligase	5.965	2.576489438	0.379702959	0.504992151	no	up	0	0	0.14	0	0.67	0	0.046666667	0.223333333
GeFixPreAbcdefg2096	-	hypothetical protein	0.654	-0.612239882	0.381961219	0.507653706	no	down	1.75	1.36	2.42	0.86	1.18	1.12	1.843333333	1.053333333
GeFixPreAbcdefg1929	-	haloacid dehalogenase	1.482	0.568007587	0.383909446	0.509595819	no	up	3.46	2.61	0.83	4.96	2.7	1.81	2.3	3.156666667
GeFixPreAbcdefg0960	-	transporter substrate-binding domain-containing protein	1.14	0.188821617	0.383963965	0.509595819	no	up	137.39	140.26	141.56	243.92	98.65	107.69	139.7366667	150.0866667
GeFixPreAbcdefg1668	-	hypothetical protein	0.933	-0.100738363	0.384196544	0.509595819	no	down	701.47	721.75	693.74	668.63	531.12	551.48	705.6533333	583.7433333
GeFixPreAbcdefg0099	-	MarR family transcriptional regulator	0.812	-0.301124023	0.385979541	0.511460564	no	down	23.34	23.88	21.35	32.7	9.7	11.24	22.85666667	17.88
GeFixPreAbcdefg0966	-	hypothetical protein	1.235	0.304032126	0.386120355	0.511460564	no	up	135.5	94.06	187.51	189.64	109.06	172.34	139.0233333	157.0133333
GeFixPreAbcdefg0531	tuf	elongation factor Tu	1.117	0.159140613	0.386598315	0.511750451	no	up	12659.61	12895.5	12737	12430.83	12338.01	12435.54	12764.03667	12401.46
GeFixPreAbcdefg0177	cpdB	bifunctional 2',3'-cyclic-nucleotide 2'-phosphodiesterase/3'-nucleotidase	0.953	-0.06987236	0.388391676	0.513780014	no	down	146.03	150.69	143.35	168.07	101.5	110.32	146.69	126.63
GeFixPreAbcdefg0238	-	ATP-binding cassette domain-containing protein	0.922	-0.116860445	0.390413343	0.51578972	no	down	50.86	50.98	46.83	57.28	36.51	31.04	49.55666667	41.61
GeFixPreAbcdefg0778	perR	transcriptional repressor	1.152	0.204684026	0.390433231	0.51578972	no	up	8510.31	8580.83	8654.47	7604.19	8615.34	9294.28	8581.87	8504.603333
GeFixPreAbcdefg0887	queE	7-carboxy-7-deazaguanine synthase QueE	1.135	0.183085766	0.391017261	0.516215969	no	up	60.44	72.64	62.11	110.22	47.67	49.73	65.06333333	69.20666667
GeFixPreAbcdefg0930	-	amino acid ABC transporter permease	0.925	-0.112435417	0.395920275	0.521991016	no	down	22.13	22.83	22.37	25.74	15.65	15.17	22.44333333	18.85333333
GeFixPreAbcdefg1787	-	hypothetical protein	0.385	-1.377970971	0.396483995	0.522385518	no	down	1.41	1.25	0.67	0.61	0.53	0	1.11	0.38
GeFixPreAbcdefg0400	livF	ABC transporter ATP-binding protein	1.133	0.179736557	0.397201601	0.522682901	no	up	116.15	114.19	116.73	108.73	110.75	121.23	115.69	113.57
GeFixPreAbcdefg1633	comEA	helix-hairpin-helix domain-containing protein	2.088	1.061979246	0.397239005	0.522682901	no	up	0.35	0.11	0.45	0.1	1.19	0.21	0.303333333	0.5
GeFixPreAbcdefg1444	saeR	response regulator	0.836	-0.258291863	0.398227361	0.523634512	no	down	379.59	334.6	335.92	514.62	160.11	177.15	350.0366667	283.96
GeFixPreAbcdefg1745	-	CPBP family intramembrane metalloprotease	0.447	-1.160857232	0.399031778	0.524343154	no	down	1.34	2.12	0.32	0	1.04	0.3	1.26	0.446666667
GeFixPreAbcdefg0721	-	hypothetical protein	0.876	-0.191276861	0.39961325	0.524758091	no	down	123.27	120.26	121.57	165.93	66.64	69.61	121.7	100.7266667
GeFixPreAbcdefg0125	-	NYN domain-containing protein	1.095	0.130547646	0.400368415	0.52527675	no	up	105.27	115.14	115.17	166.75	88.71	83.62	111.86	113.0266667
GeFixPreAbcdefg0944	-	transcription repressor NadR	1.134	0.181713656	0.400540144	0.52527675	no	up	32.33	40.96	38.28	61.2	27.34	29.36	37.19	39.3
GeFixPreAbcdefg1303	ptsI	phosphoenolpyruvate--protein phosphotransferase	1.133	0.180014826	0.40135735	0.525999181	no	up	2035.93	2120.38	2101.11	1915.98	2099.4	2104.01	2085.806667	2039.796667
GeFixPreAbcdefg1306	gltA	citrate synthase	0.898	-0.15546706	0.407650588	0.533854602	no	down	8.01	9.54	8.58	7.73	6.81	6.27	8.71	6.936666667
GeFixPreAbcdefg0500	alaS	alanine--tRNA ligase	1.135	0.183226352	0.408047655	0.533854602	no	up	330.53	340.08	341.64	305.58	337.7	347.25	337.4166667	330.1766667
GeFixPreAbcdefg0908	-	transposase	0.875	-0.192848072	0.408162252	0.533854602	no	down	79.39	76.88	68.25	63.64	64.72	45.04	74.84	57.8
GeFixPreAbcdefg0245	-	hypothetical protein	1.422	0.50768447	0.409367955	0.53507724	no	up	10.29	16.48	9.77	25.47	15.18	7.82	12.18	16.15666667
GeFixPreAbcdefg1920	-	formate/nitrite transporter family protein	1.113	0.154460923	0.410185266	0.535790939	no	up	20.74	21.67	23.62	28.73	18.48	19.27	22.01	22.16
GeFixPreAbcdefg0629	mgs	glycosyltransferase family 4 protein	1.065	0.090399218	0.410457306	0.535791923	no	up	291.54	295.67	298.72	323.17	248.1	265.75	295.31	279.0066667
GeFixPreAbcdefg1503	prpC	phosphoprotein phosphatase	0.914	-0.130369081	0.410752783	0.535823478	no	down	184.43	192.81	187.5	237.83	112.12	127.84	188.2466667	159.2633333
GeFixPreAbcdefg0399	livG	ABC transporter ATP-binding protein	1.066	0.091533314	0.41143372	0.53635749	no	up	87.96	88.18	89.23	98.76	73.48	79.67	88.45666667	83.97
GeFixPreAbcdefg1897	rnpA	MULTISPECIES: ribonuclease P protein component	0.822	-0.283492491	0.411850153	0.536546208	no	down	61.83	57.3	54.85	85.81	23.45	29.75	57.99333333	46.33666667
GeFixPreAbcdefg2023	rplF	50S ribosomal protein L6	0.88	-0.183723149	0.412714443	0.537317748	no	down	1291.75	1350.01	1315.13	923.38	1000.45	1079.26	1318.963333	1001.03
GeFixPreAbcdefg1546	rgpB	glycosyltransferase family 2 protein	0.901	-0.15043704	0.413726712	0.538280801	no	down	67.44	68.29	72.35	89.82	40.32	44.47	69.36	58.20333333
GeFixPreAbcdefg0746	-	hypothetical protein	0.39	-1.359768213	0.414795063	0.539315503	no	down	3.44	8.87	3.3	3.06	2.48	0	5.203333333	1.846666667
GeFixPreAbcdefg1651	-	cysteine ABC transporter substrate-binding protein	1.116	0.158739257	0.417335072	0.542261031	no	up	7.68	7.71	8.54	11.47	6.13	6.77	7.976666667	8.123333333
GeFixPreAbcdefg1009	-	hypothetical protein	2.249	1.169257027	0.417837071	0.542556354	no	up	0.51	0	1.46	0.88	2.34	0.46	0.656666667	1.226666667
GeFixPreAbcdefg1014	-	hypothetical protein	1.241	0.311941918	0.42073436	0.545729941	no	up	23.32	28.83	28.07	62.9	18.12	16.58	26.74	32.53333333
GeFixPreAbcdefg0106	-	bacteriocin self-immunity protein, putative, truncated	0.736	-0.441588758	0.420833772	0.545729941	no	down	1.79	3.16	3.36	3.81	1.09	0.98	2.77	1.96
GeFixPreAbcdefg0217	-	MULTISPECIES: hypothetical protein	1.285	0.361270748	0.42233518	0.547317573	no	up	6.8	5.87	3.87	5.32	6.74	6.37	5.513333333	6.143333333
GeFixPreAbcdefg1178	peb1B	amino acid ABC transporter permease	1.131	0.177945718	0.426188789	0.551949415	no	up	1122.51	1226.84	1194.98	1064.74	1195.86	1194.9	1181.443333	1151.833333
GeFixPreAbcdefg1953	comGC	MULTISPECIES: prepilin-type N-terminal cleavage/methylation domain-containing protein	0.504	-0.988415246	0.426752741	0.552267436	no	down	0.42	1.13	1.6	0.36	0.64	0.38	1.05	0.46
GeFixPreAbcdefg0449	folC	bifunctional folylpolyglutamate synthase/dihydrofolate synthase	0.842	-0.247275352	0.426993607	0.552267436	no	down	100.56	107.97	106.91	157.11	50.23	50	105.1466667	85.78
GeFixPreAbcdefg0744	-	DEAD/DEAH box helicase	0.837	-0.256197056	0.42776296	0.552900423	no	down	8.15	8.5	7.72	12	3.55	4.15	8.123333333	6.566666667
GeFixPreAbcdefg0151	hrcA	heat-inducible transcriptional repressor HrcA	0.895	-0.160828179	0.428256811	0.553176718	no	down	3379.89	3443.45	3447.07	2555.77	2716.98	2683.21	3423.47	2651.986667
GeFixPreAbcdefg0122	-	MULTISPECIES: hypothetical protein	0.507	-0.980411675	0.429586118	0.5545311	no	down	1.94	6.77	5.54	1.7	2.85	1.77	4.75	2.106666667
GeFixPreAbcdefg1921	-	MptD family putative ECF transporter S component	1.114	0.155376877	0.430397405	0.555215464	no	up	19.77	15.86	15.22	21.13	13.16	16.66	16.95	16.98333333
GeFixPreAbcdefg1598	-	transcriptional regulator	0.796	-0.328591924	0.432697	0.557817607	no	down	2.53	3.48	5.5	4.01	2.35	2.01	3.836666667	2.79
GeFixPreAbcdefg0755	-	Pr6Pr family membrane protein	0.862	-0.214099712	0.433697279	0.558742417	no	down	32.46	31.27	32.46	45.12	17.43	16.3	32.06333333	26.28333333
GeFixPreAbcdefg0742	-	hypothetical protein	5.641	2.495845814	0.436008349	1	no	up	0	0	0	1.14	0	2.38	0	1.173333333
GeFixPreAbcdefg1927	dapD	2,3,4,5-tetrahydropyridine-2,6-dicarboxylate N-acetyltransferase	0.916	-0.126983326	0.436127864	0.561507517	no	down	160.49	154.44	164.64	204.74	100.22	102.45	159.8566667	135.8033333
GeFixPreAbcdefg2132	degP	trypsin-like peptidase domain-containing protein	0.914	-0.130017612	0.438779962	0.564554023	no	down	2478.6	2500.34	2494.92	2060.09	1917.75	1990.08	2491.286667	1989.306667
GeFixPreAbcdefg1117	-	beta-1,3-glucosyltransferase	1.061	0.08495485	0.441009651	0.567053425	no	up	59.13	56.89	52.11	69.74	43.14	48.25	56.04333333	53.71
GeFixPreAbcdefg2021	rpsE	30S ribosomal protein S5	0.86	-0.21702789	0.44426822	0.570616304	no	down	1059.02	1068.77	1050.68	621.52	816.53	886.95	1059.49	775
GeFixPreAbcdefg0636	-	DUF1836 domain-containing protein	1.213	0.279039394	0.444358418	0.570616304	no	up	212.2	323.48	375.74	457.58	249.41	332.54	303.8066667	346.51
GeFixPreAbcdefg1856	glnA	glutamine synthetase	1.125	0.169680134	0.445653739	0.57190782	no	up	1364.33	1374.21	1365.13	1225.24	1390.38	1362.39	1367.89	1326.003333
GeFixPreAbcdefg0290	-	YneF family protein	0.958	-0.062102609	0.448560286	0.574621497	no	down	3734.33	3512.23	3622.42	3852.66	2646.22	2884.41	3622.993333	3127.763333
GeFixPreAbcdefg0896	-	hypothetical protein	1.111	0.151634	0.448641189	0.574621497	no	up	88.57	101.78	90.24	136.85	70.3	81.24	93.53	96.13
GeFixPreAbcdefg1058	-	ABC-type Fe3 -hydroxamate transport system, periplasmic component	1.07	0.097335447	0.449682261	0.575581637	no	up	19.34	19.63	18.95	24.82	14.43	16.88	19.30666667	18.71
GeFixPreAbcdefg2031	rplP	50S ribosomal protein L16	0.909	-0.138284059	0.450192421	0.57586142	no	down	874.72	947.27	860.92	720.74	699.66	707.91	894.3033333	709.4366667
GeFixPreAbcdefg0102	-	unnamed protein product AFJ82516.1 hypothetical protein	0.185	-2.434292466	0.451078999	1	no	down	0	0.63	1.09	0	0	0	0.573333333	0
GeFixPreAbcdefg0178	nrdI	flavoprotein	1.113	0.154533127	0.451687865	0.576653868	no	up	58.57	58.61	64.53	98.92	44.67	45.4	60.57	62.99666667
GeFixPreAbcdefg1126	-	tyrosine protein phosphatase	1.126	0.170857524	0.452078321	0.576779511	no	up	32.16	29.04	29.58	51.43	23.07	21.39	30.26	31.96333333
GeFixPreAbcdefg1545	-	ABC transporter permease	0.93	-0.104506328	0.453545158	0.578127585	no	down	95.07	102	105.91	124.49	63.85	70.69	100.9933333	86.34333333
GeFixPreAbcdefg0854	potD	ABC transporter substrate-binding protein	1.156	0.209163951	0.453720383	0.578127585	no	up	2.47	2.34	2.17	3.32	2.19	1.8	2.326666667	2.436666667
GeFixPreAbcdefg1028	-	hypothetical protein	1.834	0.875173482	0.458122741	0.583083772	no	up	0.17	0.31	0.33	1.02	0.27	0.15	0.27	0.48
GeFixPreAbcdefg0473	-	GNAT family acetyltransferase	1.194	0.255776401	0.458200513	0.583083772	no	up	11.2	6.09	8.38	13.26	7.21	7.52	8.556666667	9.33
GeFixPreAbcdefg2120	-	S4 domain-containing protein YaaA	0.926	-0.11086335	0.458620513	0.583242443	no	down	130.3	115.76	134.58	152.35	79.08	92.23	126.88	107.8866667
GeFixPreAbcdefg1020	mnmE	tRNA uridine-5-carboxymethylaminomethyl(34) synthesis GTPase MnmE	0.924	-0.113994517	0.459171283	0.583567107	no	down	243.15	255.18	251.4	320.64	157.89	163.25	249.91	213.9266667
GeFixPreAbcdefg1292	dacA	TIGR00159 family protein	1.073	0.102158024	0.460202375	0.584501409	no	up	111.53	122.75	114.66	167.31	87.69	89.85	116.3133333	114.95
GeFixPreAbcdefg0745	-	hypothetical protein	0.758	-0.400592231	0.461921052	0.586258671	no	down	14.97	24.49	19.57	16.39	12.39	11.96	19.67666667	13.58
GeFixPreAbcdefg1166	-	cation-translocating P-type ATPase	1.056	0.078195188	0.462179621	0.586258671	no	up	140.81	148.3	142.96	195.06	110.05	112.09	144.0233333	139.0666667
GeFixPreAbcdefg0470	-	MarR family transcriptional regulator	0.872	-0.197365428	0.463802656	0.587939823	no	down	10.09	8.78	10.86	10.4	5.86	7.26	9.91	7.84
GeFixPreAbcdefg0342	mtsT	ECF-type riboflavin transporter substrate-binding protein	0.895	-0.160442188	0.464649171	0.588597761	no	down	15.09	16.19	16.99	20.54	9.6	9.83	16.09	13.32333333
GeFixPreAbcdefg2043	-	Low molecular weight protein-tyrosine-phosphatase yfkj	0.934	-0.099020816	0.464917725	0.588597761	no	down	98.73	103.83	101.96	124.96	69.38	66.65	101.5066667	86.99666667
GeFixPreAbcdefg1385	-	hypothetical protein	3.277	1.712389253	0.465002031	1	no	up	2.31	0	0	6.09	1.69	0	0.77	2.593333333
GeFixPreAbcdefg0740	-	MULTISPECIES: hypothetical protein	1.232	0.301472615	0.466003424	0.589348837	no	up	986.01	946.49	995.16	552.88	1170.83	1260.11	975.8866667	994.6066667
GeFixPreAbcdefg1183	-	DUF1146 domain-containing protein	1.075	0.104020833	0.466107789	0.589348837	no	up	72.4	67.85	63.15	90.99	55.71	52.39	67.8	66.36333333
GeFixPreAbcdefg2028	rplN	50S ribosomal protein L14	0.902	-0.149104387	0.469332206	0.593046134	no	down	1289.57	1342.36	1278.54	980.88	1009.54	1067.83	1303.49	1019.416667
GeFixPreAbcdefg1915	-	Fumarate reductase, flavoprotein subunit precursor	0.884	-0.17808906	0.470892049	0.594271008	no	down	20.84	25.75	26.2	20.43	14.83	21.78	24.26333333	19.01333333
GeFixPreAbcdefg0933	umuC	ImpB/MucB/SamB family protein	1.38	0.464452219	0.471291248	0.594271008	no	up	1.65	1.79	1.9	2.84	2.3	1.48	1.78	2.206666667
GeFixPreAbcdefg0165	-	aminoacylase	0.409	-1.291114001	0.471366942	0.594271008	no	down	0.75	0.34	0.72	0	0.58	0	0.603333333	0.193333333
GeFixPreAbcdefg0510	argB	acetylglutamate kinase	1.156	0.209471761	0.47393771	0.596935751	no	up	4.89	4.69	3.22	5.05	4.15	3.98	4.266666667	4.393333333
GeFixPreAbcdefg0206	oppB	ABC transporter permease subunit	2.316	1.211797698	0.474236801	0.596935751	no	up	2.74	1.2	0	3.57	0	4.98	1.313333333	2.85
GeFixPreAbcdefg1532	ppnK	NAD kinase	1.061	0.085665681	0.474526141	0.596935751	no	up	57.22	60.83	60.68	81.16	46.21	45.96	59.57666667	57.77666667
GeFixPreAbcdefg0795	-	Putative transposase, ISSmu2	0.357	-1.487915766	0.475453248	1	no	down	1.2	1.06	1.14	1.04	0	0	1.133333333	0.346666667
GeFixPreAbcdefg1486	-	ABC-type multidrug/protein/lipid transport system, ATPase component	0.607	-0.719800358	0.478209631	0.601186519	no	down	20.22	3.21	6.99	9.65	1.35	6.71	10.14	5.903333333
GeFixPreAbcdefg2009	-	IS30 family transposase	1.431	0.517425832	0.479397416	0.602296372	no	up	0.95	1	1.92	2.44	1.85	0.61	1.29	1.633333333
GeFixPreAbcdefg0560	-	hypothetical protein	1.328	0.409483394	0.480690087	0.603536504	no	up	4.27	2.04	1.58	5.44	2.72	1.64	2.63	3.266666667
GeFixPreAbcdefg2062	ycaJ	replication-associated recombination protein A	1.256	0.328268209	0.482244927	0.605104022	no	up	1278.39	1229.11	1260	593.43	1818.55	1446.2	1255.833333	1286.06
GeFixPreAbcdefg2019	rplO	50S ribosomal protein L15	0.9	-0.151537434	0.483042035	0.605719377	no	down	1192.91	1203.31	1214.1	887.04	895.41	1030.03	1203.44	937.4933333
GeFixPreAbcdefg1707	bglA	6-phospho-beta-glucosidase	0.863	-0.213030588	0.483888695	0.605805007	no	down	8.59	7.03	9.17	5.94	7.03	5.67	8.263333333	6.213333333
GeFixPreAbcdefg1322	pdxK	PdxK	0.802	-0.318283396	0.484030532	0.605805007	no	down	12.27	14.03	14.4	22.04	4.69	5.59	13.56666667	10.77333333
GeFixPreAbcdefg1346	pdxK	PdxK	0.802	-0.318283396	0.484030532	0.605805007	no	down	12.27	14.03	14.4	22.04	4.69	5.59	13.56666667	10.77333333
GeFixPreAbcdefg1785	-	hypothetical protein	0.146	-2.77868966	0.484731147	1	no	down	0	19.22	0	0	0	0	6.406666667	0
GeFixPreAbcdefg1502	prkC	Stk1 family PASTA domain-containing Ser/Thr kinase	0.934	-0.099129324	0.485586767	0.607367869	no	down	176.78	187.67	187.2	233.53	120.86	121.03	183.8833333	158.4733333
GeFixPreAbcdefg2029	rpsQ	MULTISPECIES: 30S ribosomal protein S17	0.913	-0.131867628	0.488961535	0.611104516	no	down	1457.23	1420.64	1350.06	1126.22	1081.7	1162.84	1409.31	1123.586667
GeFixPreAbcdefg1218	-	unnamed protein product AKB97796.1 CshA protein	1.345	0.427166123	0.489193032	0.611104516	no	up	1.21	2.02	0.98	2.08	1.9	1.08	1.403333333	1.686666667
GeFixPreAbcdefg0602	-	molybdopterin biosynthesis protein MoeB	1.77	0.823862113	0.493545356	0.616151756	no	up	1.31	1.15	3.72	3.41	4.87	1.19	2.06	3.156666667
GeFixPreAbcdefg1527	-	hypothetical protein	0.415	-1.267213669	0.4955705	0.618289158	no	down	21.77	0	31.97	0	7.48	10.2	17.91333333	5.893333333
GeFixPreAbcdefg1653	-	amino acid ABC transporter permease	1.174	0.231225057	0.496619109	0.619206275	no	up	3.83	4.06	3.15	6.3	3.23	2.45	3.68	3.993333333
GeFixPreAbcdefg1415	-	hypothetical protein	1.357	0.440373644	0.497975345	0.620505556	no	up	3.92	7.36	3.2	8.82	7.51	1.62	4.826666667	5.983333333
GeFixPreAbcdefg0818	-	transposase	1.788	0.838382442	0.498564223	0.62084763	no	up	3.06	0	1.4	4.51	0.82	1.56	1.486666667	2.296666667
GeFixPreAbcdefg2002	-	A0A2G3NYG5 (DNA-binding protein)	1.326	0.407490522	0.500122101	0.622395179	no	up	25.71	40.45	9.77	56.92	17.71	23.45	25.31	32.69333333
GeFixPreAbcdefg0015	-	Transposase	1.392	0.476888685	0.501360912	0.623543955	no	up	0.84	1.24	1.6	0.87	2.31	1.13	1.226666667	1.436666667
GeFixPreAbcdefg1952	comGD	hypothetical protein	2.76	1.464793934	0.503444945	0.62534828	no	up	0	0	0.65	0	0.52	0.9	0.216666667	0.473333333
GeFixPreAbcdefg0897	cspA	cold-shock protein	0.96	-0.059048977	0.509544299	0.632526706	no	down	829.99	810.45	870.41	944.56	577.26	669.61	836.95	730.4766667
GeFixPreAbcdefg1950	comGF	prepilin-type N-terminal cleavage/methylation domain-containing protein	3.02	1.594459317	0.511831483	1	no	up	0	0.21	0	0	0.37	0.21	0.07	0.193333333
GeFixPreAbcdefg1090	-	cation transporter	0.874	-0.194366988	0.512955581	0.636361352	no	down	40.2	43.85	44.69	64.63	21.76	21.87	42.91333333	36.08666667
GeFixPreAbcdefg1313	-	transposase	1.136	0.183737776	0.514008793	0.637267649	no	up	6.73	7.19	6.38	12.32	4.54	4.95	6.766666667	7.27
GeFixPreAbcdefg0490	metG	methionine--tRNA ligase	1.043	0.060780387	0.514495534	0.637470941	no	up	204.7	203.49	199.93	261.66	151.37	164.23	202.7066667	192.42
GeFixPreAbcdefg1015	-	-	3.968	1.988567084	0.514763568	1	no	up	14.15	0	0	0	38.37	0	4.716666667	12.79
GeFixPreAbcdefg1963	tyrS	tyrosyl-tRNA synthetase	1.133	0.179990452	0.518521976	0.641704369	no	up	65.33	61.73	66.2	122.65	41.87	45.36	64.42	69.96
GeFixPreAbcdefg0776	comC	prepilin peptidase	2.27	1.182374669	0.518562113	0.641704369	no	up	0.13	0	0.12	0.33	0.2	0	0.083333333	0.176666667
GeFixPreAbcdefg1529	-	Transposase	0.753	-0.409381007	0.520519138	0.643722792	no	down	5.86	7.16	5.56	6.95	1.66	4.62	6.193333333	4.41
GeFixPreAbcdefg1220	-	hypothetical protein	0.743	-0.42871327	0.521473846	0.644499903	no	down	0.92	2.19	1.26	1.43	0.87	0.66	1.456666667	0.986666667
GeFixPreAbcdefg1857	glnR	MerR family transcriptional regulator	1.135	0.183133322	0.523155799	0.646174298	no	up	2655.59	2521.17	2621.5	2003.28	2744.56	2780.23	2599.42	2509.356667
GeFixPreAbcdefg0334	metQ	MetQ/NlpA family ABC transporter substrate-binding protein	0.932	-0.101038913	0.524203132	0.646896624	no	down	119.64	135.4	121.78	161.6	79.08	84.32	125.6066667	108.3333333
GeFixPreAbcdefg1614	folC	bifunctional folylpolyglutamate synthase/dihydrofolate synthase	0.942	-0.086145246	0.524395694	0.646896624	no	down	44.1	44.1	43.32	54.89	29.61	29.37	43.84	37.95666667
GeFixPreAbcdefg1045	lplA	lipoate--protein ligase	0.961	-0.056687406	0.525881241	0.648254989	no	down	1142.94	1164.9	1157.49	1177.78	892.35	898.27	1155.11	989.4666667
GeFixPreAbcdefg1398	-	ABC transporter ATP-binding protein	1.217	0.283834246	0.52615329	0.648254989	no	up	1.34	1.42	1.31	2.4	1.06	1.1	1.356666667	1.52
GeFixPreAbcdefg1315	yaeR	conserved hypothetical protein	0.824	-0.278782374	0.527104049	0.649021507	no	down	3.37	4	4.76	3.57	2.84	2.55	4.043333333	2.986666667
GeFixPreAbcdefg1487	gshA	bifunctional glutamate--cysteine ligase GshA/glutathione synthetase GshB	0.958	-0.061517235	0.528501901	0.65033723	no	down	83.46	87.04	83.96	102.39	59.18	60.81	84.82	74.12666667
GeFixPreAbcdefg0935	-	hypothetical protein	0.35	-1.514818224	0.529793721	1	no	down	2.05	0	3.91	0	1.51	0	1.986666667	0.503333333
GeFixPreAbcdefg0246	-	Uncharacterized conserved protein	1.572	0.652390291	0.530482424	0.652367862	no	up	20.74	23.25	6.71	43.92	4.85	32.21	16.9	26.99333333
GeFixPreAbcdefg0286	-	hypothetical protein	2.872	1.521883141	0.531086233	1	no	up	0	0.54	0	0.53	0	1.1	0.18	0.543333333
GeFixPreAbcdefg0101	-	Transposase	1.218	0.284679093	0.531827174	0.653614605	no	up	3.05	2.42	3.97	5.02	1.9	3.78	3.146666667	3.566666667
GeFixPreAbcdefg1312	-	hypothetical protein	3.712	1.892057121	0.534298769	1	no	up	0	0	6.71	31.37	0	0	2.236666667	10.45666667
GeFixPreAbcdefg1834	-	hypothetical protein	0.882	-0.180779839	0.534545643	0.656547043	no	down	742.41	724.75	746.68	447.28	526.51	688.74	737.9466667	554.1766667
GeFixPreAbcdefg1786	-	hypothetical protein	1.18	0.238257213	0.535898515	0.657512082	no	up	2.7	2.84	2.77	4.78	2.46	1.81	2.77	3.016666667
GeFixPreAbcdefg2069	-	MULTISPECIES: hypothetical protein	1.215	0.28110138	0.535997191	0.657512082	no	up	103.01	193.23	125.53	274.06	107.29	120.33	140.59	167.2266667
GeFixPreAbcdefg1308	nrdH	MULTISPECIES: glutaredoxin-like protein NrdH	0.858	-0.221084615	0.537109647	0.658467755	no	down	117.6	112.04	113.62	181.76	56.5	50.51	114.42	96.25666667
GeFixPreAbcdefg0828	-	hypothetical protein	1.202	0.265925606	0.538304559	0.659523266	no	up	1.69	0.96	1.42	1.46	1.48	1.36	1.356666667	1.433333333
GeFixPreAbcdefg0314	-	urease cluster protein	1.13	0.17633563	0.539541921	0.660629444	no	up	66.11	64.22	65.51	56.6	77.16	56.51	65.28	63.42333333
GeFixPreAbcdefg0212	oppD	dipeptide/oligopeptide ABC trasporter ATP binding protein, truncated	1.791	0.840416819	0.540305542	0.661154551	no	up	1.99	0	2.83	1.72	4.48	0.9	1.606666667	2.366666667
GeFixPreAbcdefg0724	cas2	MULTISPECIES: CRISPR-associated endonuclease Cas2	1.536	0.61941608	0.542420059	0.663051906	no	up	51.91	24.87	0	40.44	25.91	41.5	25.59333333	35.95
GeFixPreAbcdefg0693	-	MULTISPECIES: MmcQ family protein	0.719	-0.475420846	0.542542982	0.663051906	no	down	9.24	8.23	7.01	2.12	2.34	10.52	8.16	4.993333333
GeFixPreAbcdefg0558	-	hypothetical protein	0.806	-0.310743557	0.542863257	0.663051906	no	down	3.68	2.67	4.04	5.03	1.09	1.92	3.463333333	2.68
GeFixPreAbcdefg0501	-	gram-positive signal peptide protein YSIRK family	0.836	-0.258999359	0.543861212	0.663860256	no	down	242.92	181.62	248.37	92.45	198.57	175.77	224.3033333	155.5966667
GeFixPreAbcdefg0315	-	urease cluster protein	1.129	0.175313235	0.544312925	0.664001252	no	up	93.33	102.83	86.73	76.34	106.6	89.92	94.29666667	90.95333333
GeFixPreAbcdefg1896	yidC	membrane protein insertase YidC	0.932	-0.101124515	0.546521232	0.666045792	no	down	70.61	70.99	67.7	90.99	43.15	46.76	69.76666667	60.3
GeFixPreAbcdefg1439	-	DUF1846 domain-containing protein	1.042	0.059964481	0.546663407	0.666045792	no	up	177.04	177.18	183.06	235.68	135.94	139.54	179.0933333	170.3866667
GeFixPreAbcdefg1986	treR2	MULTISPECIES: GntR family transcriptional regulator	0.36	-1.474492896	0.547388205	1	no	down	0	3.18	7.12	3.31	0	0	3.433333333	1.103333333
GeFixPreAbcdefg1373	-	hypothetical protein	0.856	-0.224586911	0.547734648	0.666939538	no	down	4.31	2.51	4.94	3.63	3.1	2.25	3.92	2.993333333
GeFixPreAbcdefg0982	-	alpha/beta hydrolase	2.11	1.077265212	0.548645408	0.667636896	no	up	0	3.72	12.58	35.11	0	4.03	5.433333333	13.04666667
GeFixPreAbcdefg0301	trkA	Trk system potassium transporter TrkA	1.115	0.156425953	0.549639758	0.66843505	no	up	43.08	45.75	40.71	78.33	30.92	28.18	43.18	45.81
GeFixPreAbcdefg1601	-	Putative stomatin/prohibitin-family membrane protease subunit YbbK	0.852	-0.230763753	0.550479697	0.669044555	no	down	100.69	103.92	57.93	95.58	46.02	68.06	87.51333333	69.88666667
GeFixPreAbcdefg1954	comGB	Type II secretory pathway/competence component	1.457	0.543228293	0.550900957	0.669144766	no	up	0.25	0.38	0.57	0.22	0.93	0.3	0.4	0.483333333
GeFixPreAbcdefg2020	rpmD	MULTISPECIES: 50S ribosomal protein L30	0.866	-0.208222945	0.551335885	0.669261446	no	down	2920.36	2900.56	2898.12	1476.41	2365.92	2524.74	2906.346667	2122.356667
GeFixPreAbcdefg1046	-	hypothetical protein	1.1	0.138006676	0.552525519	0.669578391	no	up	6.2	6.34	7.35	10.37	5.62	4.28	6.63	6.756666667
GeFixPreAbcdefg1056	efeB	deferrochelatase/peroxidase EfeB	0.942	-0.086954258	0.552745231	0.669578391	no	down	12.73	11.68	13.54	14.34	8.62	9.39	12.65	10.78333333
GeFixPreAbcdefg1380	-	unnamed protein product AFJ83684.1 ABC transporter ATP binding proteind	0.711	-0.49282285	0.552946326	0.669578391	no	down	3.86	2.74	3.66	2	2.33	2.09	3.42	2.14
GeFixPreAbcdefg0536	-	DNA replication initiation control protein YabA	1.08	0.111237419	0.552953091	0.669578391	no	up	131.43	126.85	123.49	197.73	92.38	94.68	127.2566667	128.2633333
GeFixPreAbcdefg1297	-	ABC-F family ATP-binding cassette domain-containing protein	1.11	0.150393625	0.553635229	0.669993614	no	up	34.87	36.98	34.69	63.84	24.52	24.09	35.51333333	37.48333333
GeFixPreAbcdefg2064	-	IreB family regulatory phosphoprotein	1.059	0.082890147	0.554621822	0.670776545	no	up	1134.3	1104.49	1178.7	1642.34	799.85	920.19	1139.163333	1120.793333
GeFixPreAbcdefg0313	-	urease cluster proteind	1.13	0.176388616	0.556905756	0.672996476	no	up	114.45	139.39	125.97	104.55	146.76	116.07	126.6033333	122.46
GeFixPreAbcdefg2033	rplV	MULTISPECIES: 50S ribosomal protein L22	0.941	-0.087263549	0.557138855	0.672996476	no	down	506	597.16	547.47	513.85	437.4	424.57	550.21	458.6066667
GeFixPreAbcdefg1425	-	hypothetical protein	0.871	-0.199568339	0.559518757	0.675218104	no	down	4.37	4.38	3.6	4.24	3.36	2.07	4.116666667	3.223333333
GeFixPreAbcdefg0066	argR	arginine repressor	0.959	-0.060931365	0.559971079	0.675218104	no	down	352.3	312.07	324.15	347.83	250.08	252.21	329.5066667	283.3733333
GeFixPreAbcdefg1081	casE	type I-E CRISPR-associated protein Cas6/Cse3/CasE	0.938	-0.092223504	0.560003673	0.675218104	no	down	52.17	58.51	53.1	49.59	41.24	44.87	54.59333333	45.23333333
GeFixPreAbcdefg0373	tagT_U_V	LCP family protein	0.966	-0.049747764	0.560474098	0.675372998	no	down	218.97	230.1	231.72	244.12	163.16	182.57	226.93	196.6166667
GeFixPreAbcdefg1114	-	glycosyltransferase	1.082	0.113620454	0.56110516	0.675721154	no	up	69.06	74.18	68.74	66.72	62.73	70.44	70.66	66.63
GeFixPreAbcdefg0139	-	hypothetical protein	1.068	0.095456247	0.561975492	0.676068204	no	up	24.91	21.96	22.44	23.88	20.81	20.67	23.10333333	21.78666667
GeFixPreAbcdefg1300	-	hypothetical protein	1.197	0.259323388	0.56207797	0.676068204	no	up	7.64	7.26	7.29	14.29	6.21	4.44	7.396666667	8.313333333
GeFixPreAbcdefg1054	tatC	TaTC	1.063	0.088335037	0.562600943	0.67628537	no	up	19.53	19.59	17.91	23.7	15.71	15.32	19.01	18.24333333
GeFixPreAbcdefg0692	lacI	catabolite control protein	0.9	-0.152175522	0.565109178	0.678695911	no	down	399.33	394.19	390.23	254.78	315.36	339.15	394.5833333	303.0966667
GeFixPreAbcdefg0633	-	DUF3114 domain-containing protein	1.083	0.115015843	0.565293556	0.678695911	no	up	40.09	44.57	43.55	40.02	39.57	41.31	42.73666667	40.3
GeFixPreAbcdefg1511	-	HAD family hydrolase	1.12	0.163593873	0.566824237	0.680120211	no	up	62.93	61.59	59.17	115.89	38.23	43.3	61.23	65.80666667
GeFixPreAbcdefg1540	radC	DNA repair protein RadC	0.881	-0.183036394	0.568045271	0.680916234	no	down	4.47	4.21	4.71	3.66	2.71	4.1	4.463333333	3.49
GeFixPreAbcdefg1384	-	ABC transporter ATP-binding protein	1.146	0.19641908	0.568177191	0.680916234	no	up	3.21	3.73	3.89	6.72	2.43	2.56	3.61	3.903333333
GeFixPreAbcdefg0014	-	Transposase	0.743	-0.428814079	0.568665106	0.680989274	no	down	0.66	0.53	0.32	0.28	0.26	0.44	0.503333333	0.326666667
GeFixPreAbcdefg1744	-	C3-degrading proteinase	0.967	-0.0477971	0.568927748	0.680989274	no	down	172.15	168.54	172.59	196.78	129.72	122.69	171.0933333	149.73
GeFixPreAbcdefg0903	-	type I restriction-modification system restriction subunit	0.864	-0.210307292	0.56983285	0.681659527	no	down	2.35	1.81	1.68	1.81	1.73	0.96	1.946666667	1.5
GeFixPreAbcdefg1949	-	hypothetical protein	4.016	2.005603737	0.570233136	1	no	up	0	0	0	0	0.34	0.4	0	0.246666667
GeFixPreAbcdefg1289	-	GtrA family protein	0.94	-0.089337944	0.570681189	0.682261107	no	down	477.2	441.48	456.38	414.42	381.2	343.23	458.3533333	379.6166667
GeFixPreAbcdefg1133	punA	purine-nucleoside phosphorylase	0.954	-0.067303782	0.57343033	0.685133032	no	down	216.27	217.42	218.12	211.28	161.36	179.15	217.27	183.93
GeFixPreAbcdefg1978	adhE	aldehyde dehydrogenase	0.732	-0.450458095	0.574369773	0.685840569	no	down	1.13	1.28	2.46	0.73	1.32	1.01	1.623333333	1.02
GeFixPreAbcdefg1135	-	hypothetical protein	0.895	-0.159413498	0.576634146	0.687712826	no	down	43.52	54.06	47.34	39.19	38.91	36.8	48.30666667	38.3
GeFixPreAbcdefg1029	-	hypothetical protein	1.484	0.569291383	0.577816297	0.688706811	no	up	0.98	0.87	1.39	2.52	1.49	0.44	1.08	1.483333333
GeFixPreAbcdefg0767	htpX	zinc metalloprotease HtpX	1.038	0.054346045	0.578447114	0.689042853	no	up	511.87	517.7	532.48	567.34	434.19	441.88	520.6833333	481.1366667
GeFixPreAbcdefg0974	-	ABC transporter permease protein	0.888	-0.171578514	0.580412531	0.690967298	no	down	4.47	3	3.55	4.02	2.67	2.16	3.673333333	2.95
GeFixPreAbcdefg1055	efeU	FTR1 family iron permease	1.049	0.069613647	0.581598419	0.691961974	no	up	13.76	15.5	14.43	18.96	11.9	10.79	14.56333333	13.88333333
GeFixPreAbcdefg0207	-	hypothetical protein	2.523	1.335301518	0.58223301	1	no	up	0	0	4.85	9.04	3.57	0	1.616666667	4.203333333
GeFixPreAbcdefg1784	-	hypothetical protein	0.694	-0.527215732	0.58267064	0.692820297	no	down	13.94	7.23	10.66	14.81	4.05	2.56	10.61	7.14
GeFixPreAbcdefg0600	-	response regulator	0.817	-0.291483793	0.583388531	0.693081443	no	down	19.42	17.2	21.86	36.35	6.33	6.2	19.49333333	16.29333333
GeFixPreAbcdefg0141	-	CHAP domain-containing protein	1.109	0.148676028	0.583925325	0.693081443	no	up	3.76	3.67	3	4.11	2.63	3.62	3.476666667	3.453333333
GeFixPreAbcdefg1667	pchB	chorismate mutase	1.35	0.432429347	0.583943049	0.693081443	no	up	0.86	2.09	2.23	3.47	2.47	0.52	1.726666667	2.153333333
GeFixPreAbcdefg1162	prfB	peptide chain release factor 2	1.094	0.129903468	0.584470882	0.693291286	no	up	169.48	170.8	165.16	292.59	113.84	118.09	168.48	174.84
GeFixPreAbcdefg1804	-	hypothetical protein	0.873	-0.195842607	0.585790773	0.694439842	no	down	138.29	180.18	188.02	213.31	92.11	115.97	168.83	140.4633333
GeFixPreAbcdefg1615	-	MULTISPECIES: KH domain-containing protein	0.878	-0.188071486	0.587559057	0.695794153	no	down	1336.32	1290.77	1369.69	679.87	1148.69	1119.07	1332.26	982.5433333
GeFixPreAbcdefg1454	-	hypothetical protein	1.042	0.059429022	0.588249526	0.695794153	no	up	110.12	107.97	106.23	135.73	85.32	85.59	108.1066667	102.2133333
GeFixPreAbcdefg0959	-	rhodanese-like domain-containing protein	1.103	0.141674395	0.588342398	0.695794153	no	up	122.54	119.95	107.47	208.29	82.9	76.58	116.6533333	122.59
GeFixPreAbcdefg2097	-	DUF4097 family beta strand repeat protein	1.168	0.224520916	0.588765031	0.695877281	no	up	2.38	1.58	2.15	2.89	2.36	1.19	2.036666667	2.146666667
GeFixPreAbcdefg0621	glmU	bifunctional UDP-N-acetylglucosamine diphosphorylase/glucosamine-1-phosphate N-acetyltransferase GlmU	1.11	0.150646423	0.59107483	0.697887058	no	up	92.04	98.68	97.47	180.32	60.31	66.29	96.06333333	102.3066667
GeFixPreAbcdefg0899	-	hypothetical protein	1.453	0.538900121	0.591172177	0.697887058	no	up	8.85	0.93	2.11	3.54	5.46	4.77	3.963333333	4.59
GeFixPreAbcdefg0694	-	Protein of unknown function DUF419	0.832	-0.265190111	0.591648716	0.698032386	no	down	17.39	9.93	12.59	13.26	6.89	10.18	13.30333333	10.11
GeFixPreAbcdefg0537	rsmI	16S rRNA (cytidine(1402)-2'-O)-methyltransferase	1.059	0.083095966	0.592208454	0.69827564	no	up	168.29	163.35	161.51	239.81	116.02	127.69	164.3833333	161.1733333
GeFixPreAbcdefg0774	-	ISL3 family transposase	0.857	-0.222126119	0.594305843	0.700330573	no	down	4.64	8.01	4.16	5.79	3.47	4	5.603333333	4.42
GeFixPreAbcdefg0593	-	IS256 family transposase	1.05	0.070269539	0.595724717	0.70158397	no	up	12.38	12.16	13.94	16.39	9.86	10.39	12.82666667	12.21333333
GeFixPreAbcdefg0881	-	transposase	0.267	-1.903244524	0.595866222	1	no	down	1.2	0	1.14	0	0	0	0.78	0
GeFixPreAbcdefg0826	-	hypothetical protein	1.214	0.2795221	0.598538509	0.704477685	no	up	5.65	8.94	10.12	7.02	10.95	7.9	8.236666667	8.623333333
GeFixPreAbcdefg1705	-	Glycosyl transferase, family 8	4.325	2.112589377	0.599011614	1	no	up	0	0	0	4.34	0	0	0	1.446666667
GeFixPreAbcdefg2056	-	hypothetical protein	4.325	2.112589377	0.599011614	1	no	up	0	0	0	6.92	0	0	0	2.306666667
GeFixPreAbcdefg0821	-	IS861, transposase (orf1), IS3 family, truncated	4.325	2.112589377	0.599011614	1	no	up	0	0	0	10.76	0	0	0	3.586666667
GeFixPreAbcdefg1528	-	transposase	0.803	-0.315651548	0.599736496	0.705270758	no	down	9.24	4.34	13.02	5.67	8.79	3.95	8.866666667	6.136666667
GeFixPreAbcdefg1690	clpL	ATP-dependent Clp protease ATP-binding subunit	1.077	0.106938794	0.599926518	0.705270758	no	up	6408.38	6542.55	6490.08	5804.05	6179.21	6138.21	6480.336667	6040.49
GeFixPreAbcdefg2049	-	Mobile element protein	0.877	-0.189347524	0.601014021	0.705824441	no	down	7.75	6.84	12.43	8.34	5.72	7.21	9.006666667	7.09
GeFixPreAbcdefg1399	-	sensor histidine kinase	1.094	0.129520841	0.601469637	0.705824441	no	up	10.12	9.64	9.21	16.08	6.5	7.13	9.656666667	9.903333333
GeFixPreAbcdefg0695	-	Uncharacterized protein conserved in bacteria	0.912	-0.133024607	0.603306296	0.707559343	no	down	7.68	10.37	11.71	10.66	6.86	7.01	9.92	8.176666667
GeFixPreAbcdefg2065	ruvX	Holliday junction resolvase RuvX	1.064	0.088966592	0.604004378	0.707610722	no	up	438.7	487.71	500.63	717.76	345.67	350.21	475.68	471.2133333
GeFixPreAbcdefg0404	-	YigZ family protein	0.936	-0.095081045	0.604162596	0.707610722	no	down	49.91	42.24	47.06	60.3	31.23	29.07	46.40333333	40.2
GeFixPreAbcdefg1021	-	sodium:alanine symporter family protein	1.042	0.059737905	0.604424956	0.707610722	no	up	17.98	18	18.63	20.22	15.23	15.38	18.20333333	16.94333333
GeFixPreAbcdefg0981	-	hypothetical protein	1.162	0.216745267	0.605400403	0.708298923	no	up	5.42	9.83	7.74	14.45	4.44	6.46	7.663333333	8.45
GeFixPreAbcdefg0942	ffh	signal recognition particle protein	1.078	0.108555445	0.605730066	0.708298923	no	up	129.17	135.36	130.97	215.68	95.5	89.8	131.8333333	133.66
GeFixPreAbcdefg0612	-	alanine dehydrogenase	0.276	-1.858085535	0.607187908	1	no	down	6.91	5.81	0	0	0	0	4.24	0
GeFixPreAbcdefg1426	-	WHG domain-containing protein	1.148	0.198674745	0.608104761	0.710654972	no	up	3.2	3.4	2.94	4.44	3.23	2.22	3.18	3.296666667
GeFixPreAbcdefg1882	tatD	TatD family hydrolase	1.068	0.095538022	0.608733153	0.710968644	no	up	69.03	75.87	67.83	108.88	53.18	49.51	70.91	70.52333333
GeFixPreAbcdefg0651	parC	DNA topoisomerase IV subunit A	0.971	-0.042851744	0.611215701	0.713446223	no	down	107.44	109.26	110.26	130.05	77.47	80.94	108.9866667	96.15333333
GeFixPreAbcdefg2059	-	helix-turn-helix transcriptional regulator	1.029	0.04190648	0.6117566	0.713655809	no	up	153.25	155.88	160.69	187.02	122.21	127.31	156.6066667	145.5133333
GeFixPreAbcdefg0992	-	MATE efflux family protein DinF	0.28	-1.834292057	0.61320558	1	no	down	0	4.39	5	0	0	0	3.13	0
GeFixPreAbcdefg1987	treR2	trehalose operon transcriptional regulator	1.276	0.352168072	0.614745893	0.715915402	no	up	0.57	1.38	1.48	1.14	1.65	1.02	1.143333333	1.27
GeFixPreAbcdefg1681	trmB	tRNA (guanosine(46)-N7)-methyltransferase TrmB	0.955	-0.066591605	0.614935037	0.715915402	no	down	229.59	227.81	227.11	290.61	150.76	160.47	228.17	200.6133333
GeFixPreAbcdefg0406	comFC	competence protein	1.068	0.09459226	0.617690767	0.718456575	no	up	12.85	12.79	14.37	14.11	12.31	11.47	13.33666667	12.63
GeFixPreAbcdefg0984	-	hypothetical protein	2.971	1.57091988	0.618308524	1	no	up	0.43	0	0	0	0.99	0	0.143333333	0.33
GeFixPreAbcdefg0717	-	hypothetical protein	1.053	0.074707444	0.619975466	0.72068955	no	up	35.19	40.03	33.22	44.74	27.87	30.74	36.14666667	34.45
GeFixPreAbcdefg1783	-	hypothetical protein	1.148	0.199387878	0.622386405	0.723066559	no	up	6.41	5.05	4.85	8.4	5.44	3.24	5.436666667	5.693333333
GeFixPreAbcdefg1061	-	ferrichrome ABC transporter permease	1.08	0.110767644	0.622843051	0.723171679	no	up	11.09	13.39	12.84	19.53	8.51	9.44	12.44	12.49333333
GeFixPreAbcdefg0716	-	putative protein	1.058	0.081694621	0.626000169	0.726410302	no	up	36.92	33.35	31.47	45.22	26.57	26.3	33.91333333	32.69666667
GeFixPreAbcdefg1326	-	PLP-dependent aminotransferase family protein	0.606	-0.72339544	0.627156669	0.72699723	no	down	12.82	13.2	0.06	4.32	5.36	3.96	8.693333333	4.546666667
GeFixPreAbcdefg1249	apt	adenine phosphoribosyltransferase	0.946	-0.080483093	0.627458682	0.72699723	no	down	861.94	858.71	851.69	741.15	679.81	709.48	857.4466667	710.1466667
GeFixPreAbcdefg0898	cspA	cold-shock protein	1.181	0.240279549	0.627610267	0.72699723	no	up	2472.41	2170.92	2250.59	923.22	2830.54	2863.81	2297.973333	2205.856667
GeFixPreAbcdefg1865	-	Transposase	3.863	1.949590999	0.628609685	1	no	up	0	0	0	0	0.72	0	0	0.24
GeFixPreAbcdefg1378	-	ABC transporter ATP binding proteind	3.863	1.949590999	0.628609685	1	no	up	0	0	0	0	9.7	0	0	3.233333333
GeFixPreAbcdefg1076	-	Histidine kinase of the competence regulon ComD	3.863	1.949590999	0.628609685	1	no	up	0	0	0	0	2.57	0	0	0.856666667
GeFixPreAbcdefg1379	-	ATP-binding cassette domain-containing protein	3.863	1.949590999	0.628609685	1	no	up	0	0	0	0	4.32	0	0	1.44
GeFixPreAbcdefg0257	leuS	leucine--tRNA ligase	0.932	-0.101439283	0.629267284	0.728489383	no	down	239.14	245.31	246.92	345.78	145.25	150.48	243.79	213.8366667
GeFixPreAbcdefg0706	-	MULTISPECIES: YlbF/YmcA family competence regulator	0.947	-0.078105499	0.630298921	0.729256221	no	down	414.68	412.83	425.09	372.29	342.12	329.87	417.5333333	348.0933333
GeFixPreAbcdefg0065	argS	arginine--tRNA ligase	0.979	-0.030678444	0.632388665	0.731245675	no	down	658.59	664.39	681.36	775.67	493.02	505.97	668.1133333	591.5533333
GeFixPreAbcdefg1951	-	hypothetical protein	0.263	-1.928754298	0.632411503	1	no	down	5.58	0	0	0	0	0	1.86	0
GeFixPreAbcdefg1684	-	ABC transporter ATP-binding protein	0.942	-0.08665382	0.63373321	0.732371615	no	down	127.18	139.85	135.22	182.18	83.04	87.88	134.0833333	117.7
GeFixPreAbcdefg0581	-	ISL3 family transposase	0.858	-0.22141842	0.635874859	0.734416869	no	down	3.27	3.8	4.37	6.08	1.44	2.02	3.813333333	3.18
GeFixPreAbcdefg2032	rpsC	30S ribosomal protein S3	0.953	-0.069136395	0.63705987	0.734975	no	down	946.39	994.27	976.17	884.03	747.55	814.09	972.2766667	815.2233333
GeFixPreAbcdefg0124	rlmB	23S rRNA (guanosine(2251)-2'-O)-methyltransferase RlmB	0.955	-0.06717764	0.637164103	0.734975	no	down	68.57	75.71	69.43	86.58	44.39	55.47	71.23666667	62.14666667
GeFixPreAbcdefg1104	bglA	glycoside hydrolase family 1 protein	1.533	0.616107998	0.637474519	0.734975	no	up	2.91	1.28	1.38	1.27	3.24	2.65	1.856666667	2.386666667
GeFixPreAbcdefg1112	-	polysaccharide biosynthesis protein CpsM(V)	1.073	0.101051426	0.639158177	0.73638381	no	up	98.89	105.81	101.72	89.28	93.87	100.8	102.14	94.65
GeFixPreAbcdefg1895	jag	MULTISPECIES: protein jag	0.957	-0.063227235	0.639442144	0.73638381	no	down	121.92	129.25	122.06	159.42	83.58	85.88	124.41	109.6266667
GeFixPreAbcdefg0937	adhP	alcohol dehydrogenase AdhP	0.909	-0.138085874	0.639945046	0.736533489	no	down	4.73	5.62	5.69	4.17	4.79	3.78	5.346666667	4.246666667
GeFixPreAbcdefg0915	-	oleate hydratase	1.144	0.19471355	0.64167554	0.738095044	no	up	7.89	9.9	6.59	15.35	5.85	5.23	8.126666667	8.81
GeFixPreAbcdefg0557	-	peptidylprolyl isomerase	0.918	-0.122899395	0.644055151	0.740401003	no	down	53.05	56.02	52.68	79.17	26.26	35.59	53.91666667	47.00666667
GeFixPreAbcdefg1400	-	response regulator transcription factor	1.116	0.158603866	0.646218628	0.742455958	no	up	10.72	10.81	12.8	22.32	7.2	7.33	11.44333333	12.28333333
GeFixPreAbcdefg1291	-	hypothetical protein	1.023	0.032356587	0.64807086	0.744151133	no	up	160.82	163.7	159.74	195.07	123.46	129.17	161.42	149.2333333
GeFixPreAbcdefg1575	-	DUF4044 domain-containing protein	0.936	-0.094884392	0.650255246	0.746225514	no	down	587.98	457.35	551.51	637.95	377.12	366.9	532.28	460.6566667
GeFixPreAbcdefg0555	bglFa	hypothetical protein	1.603	0.68099918	0.651630422	0.747369386	no	up	0	0.64	0.34	0.75	0.69	0	0.326666667	0.48
GeFixPreAbcdefg1683	-	ABC transporter permease	0.937	-0.094328041	0.652991491	0.748281775	no	down	82.48	93.61	84.35	121.87	50.37	56.58	86.81333333	76.27333333
GeFixPreAbcdefg2034	rpsS	30S ribosomal protein S19	0.966	-0.050152399	0.653517787	0.748281775	no	down	867.12	827.59	822.76	847.49	632.77	692.22	839.1566667	724.16
GeFixPreAbcdefg0983	-	alpha/beta hydrolase	0.892	-0.164410238	0.653562563	0.748281775	no	down	12.6	17.21	14.89	23	8.43	6.76	14.9	12.73
GeFixPreAbcdefg0626	-	peptidase	0.78	-0.358761573	0.654704635	0.749155072	no	down	1.66	0.57	1.01	1.07	0.65	0.56	1.08	0.76
GeFixPreAbcdefg0748	-	LysM peptidoglycan-binding domain-containing protein	0.964	-0.052447202	0.6571589	0.751527984	no	down	96.17	104.35	98.14	97.44	78.15	79.62	99.55333333	85.07
GeFixPreAbcdefg0910	hsdS	hypothetical protein	0.29	-1.784456558	0.659118469	1	no	down	0	8.79	0	0	0	0	2.93	0
GeFixPreAbcdefg0665	clpE	ATP-dependent Clp protease ATP-binding subunit	0.903	-0.146705728	0.662691143	0.757416092	no	down	4152.56	4311.7	4203.5	2210.34	3691.38	3685.76	4222.586667	3195.826667
GeFixPreAbcdefg1050	lacI	maltose operon transcriptional repressor	1.953	0.965324047	0.662697084	1	no	up	0	0.82	0	0.78	0.7	0	0.273333333	0.493333333
GeFixPreAbcdefg0955	-	5-methyltetrahydropteroyltriglutamate-- homocysteine methyltransferase	0.774	-0.369049921	0.663516695	0.757921036	no	down	10.17	6.71	2.41	7.72	2.84	3.46	6.43	4.673333333
GeFixPreAbcdefg0628	dgs	glycosyltransferase	1.029	0.040546304	0.665017947	0.759196789	no	up	394.21	410.55	373.91	432.83	322.33	326.36	392.89	360.5066667
GeFixPreAbcdefg1072	pdhB	acetoin dehydrogenase complex, E1 component, beta subunit	1.065	0.090332022	0.667762537	0.761494839	no	up	136.23	140.37	136.09	120.64	127.13	132.34	137.5633333	126.7033333
GeFixPreAbcdefg1719	-	ABC transporter ATP-binding protein	0.922	-0.117432851	0.667802057	0.761494839	no	down	56.76	57.01	52.63	84.8	31.7	30.04	55.46666667	48.84666667
GeFixPreAbcdefg1984	-	MULTISPECIES: PTS trehalose transporter subunit IIBC	1.665	0.735528946	0.672127767	0.765985194	no	up	0.33	0.89	0	0	1.02	0.59	0.406666667	0.536666667
GeFixPreAbcdefg2048	-	hypothetical protein	0.936	-0.09575145	0.673420127	0.766736998	no	down	22.82	23.85	24.61	18.94	22.34	16.63	23.76	19.30333333
GeFixPreAbcdefg0443	-	transposase	0.816	-0.293769159	0.673563894	0.766736998	no	down	1.88	1.54	2.01	3.08	0.74	0.5	1.81	1.44
GeFixPreAbcdefg0250	secE	preprotein translocase subunit SecE	0.933	-0.100528075	0.676792176	0.769638043	no	down	3116.92	3090.94	3127.35	2236.65	2536.85	2730.74	3111.736667	2501.413333
GeFixPreAbcdefg1755	-	ComC/BlpC family leader-containing pheromone/bacteriocin	0.944	-0.083200127	0.676891788	0.769638043	no	down	3098.83	3044.49	3067.61	2483.2	2469.05	2629.41	3070.31	2527.22
GeFixPreAbcdefg1689	-	hypothetical protein	0.852	-0.231606603	0.67786927	0.770305988	no	down	36.83	62.78	44.39	41.34	39.4	29.85	48	36.86333333
GeFixPreAbcdefg1149	infC	translation initiation factor IF-3	1.057	0.079661636	0.678390847	0.77045539	no	up	376.88	365.63	379.61	341.42	334.44	355.81	374.04	343.89
GeFixPreAbcdefg0926	-	IS3-Spn1, transposase	1.384	0.468458729	0.680884862	0.772352494	no	up	0	0.57	0.81	0.9	0.49	0.37	0.46	0.586666667
GeFixPreAbcdefg1127	-	exopolysaccharide biosynthesis transcriptional activator EpsA	1.072	0.099852225	0.68106781	0.772352494	no	up	26.76	27.15	29.74	47.16	18.8	18.87	27.88333333	28.27666667
GeFixPreAbcdefg1431	catE	Glyoxalase family protein	1.431	0.517323217	0.68193918	0.772352494	no	up	0	0.64	0.19	0.17	0.55	0.27	0.276666667	0.33
GeFixPreAbcdefg1361	asd	aspartate-semialdehyde dehydrogenase	0.9	-0.152473844	0.682016582	0.772352494	no	down	17.77	17.88	17.46	30.27	7.73	8.87	17.70333333	15.62333333
GeFixPreAbcdefg1336	asd	aspartate-semialdehyde dehydrogenase	0.9	-0.152473844	0.682016582	0.772352494	no	down	17.77	17.88	17.46	30.27	7.73	8.87	17.70333333	15.62333333
GeFixPreAbcdefg0973	-	transposase	1.174	0.231352944	0.683333694	0.77336045	no	up	2.64	0.93	1.98	1.46	1.82	2.26	1.85	1.846666667
GeFixPreAbcdefg0405	comFA	DEAD/DEAH box helicase	1.05	0.070808009	0.684083003	0.77336045	no	up	6.93	7.88	7	7.19	6.13	6.83	7.27	6.716666667
GeFixPreAbcdefg1471	-	Parvulin-like peptidyl-prolyl isomerase	0.861	-0.215516322	0.684586422	0.77336045	no	down	4.54	4	1.48	3.49	2.66	1.65	3.34	2.6
GeFixPreAbcdefg0575	-	ABC transporter permease protein	0.767	-0.382674498	0.685724651	0.77336045	no	down	2.06	2.76	1.47	1.33	2.36	0.46	2.096666667	1.383333333
GeFixPreAbcdefg0921	-	hypothetical protein	1.124	0.168818101	0.685756332	0.77336045	no	up	27.44	30.09	28.87	19.52	38.05	24.2	28.8	27.25666667
GeFixPreAbcdefg0702	aroE	shikimate dehydrogenase	1.03	0.041957012	0.685766334	0.77336045	no	up	199.43	228.76	196.98	233.06	167.9	174.26	208.39	191.74
GeFixPreAbcdefg0153	dnaK	molecular chaperone DnaK	0.954	-0.067619036	0.686353142	0.77336045	no	down	5057.58	5348.23	5201.62	4490.81	4294.03	4222.38	5202.476667	4335.74
GeFixPreAbcdefg1071	aceF	dihydrolipoamide acetyltransferase	0.949	-0.075729262	0.68643082	0.77336045	no	down	127.48	134.11	133.93	110.2	115.22	101.47	131.84	108.9633333
GeFixPreAbcdefg0967	-	metallo cofactor biosynthesis protein	1.05	0.070492031	0.689691306	0.776590838	no	up	11.18	12.98	11.42	16.41	7.98	9.87	11.86	11.42
GeFixPreAbcdefg1510	-	Cof-type HAD-IIB family hydrolase	1.073	0.101657797	0.690257843	0.776785891	no	up	84.36	82.18	81.45	143.69	52.44	57.18	82.66333333	84.43666667
GeFixPreAbcdefg0606	-	helix-turn-helix transcriptional regulator	2.022	1.015792209	0.694653091	1	no	up	0	1.45	0	0	1.22	1.51	0.483333333	0.91
GeFixPreAbcdefg1141	-	YSIRK-type signal peptide-containing protein	1.473	0.559192148	0.694716683	0.781358457	no	up	0	0.41	1.74	0.39	1.05	1.23	0.716666667	0.89
GeFixPreAbcdefg0696	glxK	glycerate kinase	0.948	-0.077434814	0.695343707	0.781618567	no	down	9.66	9.96	9.52	8.31	8.17	7.73	9.713333333	8.07
GeFixPreAbcdefg0994	-	membrane protein LaaN	0.747	-0.421254014	0.696036006	0.781951713	no	down	0.7	0.51	0.14	0.6	0.22	0.12	0.45	0.313333333
GeFixPreAbcdefg1103	bglA	glycoside hydrolase family 1 protein	0.827	-0.274456892	0.696829945	0.782398602	no	down	1.76	3.19	1.95	0.87	2.36	1.57	2.3	1.6
GeFixPreAbcdefg0739	-	hypothetical protein	0.94	-0.089127147	0.697496	0.782701478	no	down	607.43	558.93	579.51	440.58	468.53	513.28	581.9566667	474.13
GeFixPreAbcdefg0904	-	hypothetical protein	0.585	-0.774063001	0.699967156	1	no	down	12.37	10.16	12.14	22.78	0	0	11.55666667	7.593333333
GeFixPreAbcdefg0607	-	hypothetical protein	0.822	-0.282398357	0.700435285	0.785334764	no	down	2.84	1.56	1.11	0.98	0.75	2.2	1.836666667	1.31
GeFixPreAbcdefg1145	-	GNAT family N-acetyltransferase	0.789	-0.342782409	0.701736063	0.786119526	no	down	1.23	0.37	1.2	0.53	0.49	0.92	0.933333333	0.646666667
GeFixPreAbcdefg1386	-	hypothetical protein	1.204	0.267750243	0.702746758	0.786805468	no	up	1.02	2.46	3.61	4.7	1.85	1.53	2.363333333	2.693333333
GeFixPreAbcdefg1630	rimJ	GNAT family acetyltransferase	0.92	-0.11999863	0.703310865	0.786990911	no	down	73.18	68.54	79.03	118.55	41.16	36.51	73.58333333	65.40666667
GeFixPreAbcdefg0579	rplL	50S ribosomal protein L7/L12	0.912	-0.133418373	0.704694995	0.788093214	no	down	2614.9	2548.08	2613.97	1313.69	2238.99	2377.04	2592.316667	1976.573333
GeFixPreAbcdefg0718	-	helix-turn-helix domain-containing protein	0.857	-0.222866572	0.706749616	0.789943685	no	down	9.68	6.32	6.73	11.66	2.45	4.64	7.576666667	6.25
GeFixPreAbcdefg0439	luxS	MULTISPECIES: S-ribosylhomocysteine lyase	0.96	-0.059310161	0.707702474	0.790561304	no	down	1058.38	1026.72	1086.59	948.6	829.74	895.02	1057.23	891.12
GeFixPreAbcdefg2022	rplR	50S ribosomal protein L18	0.935	-0.097072114	0.708149415	0.790613394	no	down	1709.71	1774.14	1754.58	1196.28	1420.42	1580.35	1746.143333	1399.016667
GeFixPreAbcdefg1583	-	DMT family transporter	0.936	-0.095961403	0.71154308	0.793505128	no	down	316.94	304.62	300.88	209.75	267.43	260.62	307.48	245.9333333
GeFixPreAbcdefg1628	-	CBS domain-containing protein	1.087	0.120214674	0.712683025	0.794327863	no	up	47.44	46.15	46.68	91	30.52	26.37	46.75666667	49.29666667
GeFixPreAbcdefg1092	-	hypothetical protein	0.804	-0.314987244	0.71340819	0.794687634	no	down	4.92	3.48	8.39	2.55	2.21	7.12	5.596666667	3.96
GeFixPreAbcdefg0248	rluD	RluA family pseudouridine synthase	0.93	-0.104095625	0.714717625	0.795697469	no	down	11.82	11.18	11.99	17.17	7.72	5.81	11.66333333	10.23333333
GeFixPreAbcdefg1935	-	sulfurtransferase TusA family protein	0.84	-0.25207237	0.718679454	0.799657421	no	down	4.25	9.38	6.04	6.44	4.77	3.85	6.556666667	5.02
GeFixPreAbcdefg0584	-	hypothetical protein	0.902	-0.148007987	0.720815411	0.801244825	no	down	16.35	22.59	14.03	10.45	16.12	14.29	17.65666667	13.62
GeFixPreAbcdefg0571	-	hypothetical protein	0.646	-0.629808178	0.720917495	0.801244825	no	down	9.21	11.77	0	0	6.57	4.26	6.993333333	3.61
GeFixPreAbcdefg0853	potC	truncated polyamine-putrescine/spermidine-ABC uptake transporter membrane-spanning protein	0.523	-0.934373669	0.721611449	1	no	down	1.43	0	1.36	1.25	0	0	0.93	0.416666667
GeFixPreAbcdefg1534	-	CYTH domain-containing protein	1.088	0.121698825	0.721659894	0.801618837	no	up	61.6	60.36	65.44	124.39	39.57	34.76	62.46666667	66.24
GeFixPreAbcdefg1115	-	glycosyl transferase	1.042	0.059870805	0.724018706	0.802296045	no	up	71.74	68.5	65.2	67.17	56.16	64.98	68.48	62.77
GeFixPreAbcdefg2054	-	ABC transporter ATP-binding protein	0.942	-0.085788465	0.724217392	0.802296045	no	down	8.9	8.76	7.73	6.61	6.35	7.82	8.463333333	6.926666667
GeFixPreAbcdefg1793	addA	helicase-exonuclease AddAB subunit AddA	1.02	0.029232355	0.724251258	0.802296045	no	up	106.85	113.93	112.14	122.77	87.81	92.86	110.9733333	101.1466667
GeFixPreAbcdefg1042	pepN	M1 family metallopeptidase	0.979	-0.030112784	0.724300683	0.802296045	no	down	376.38	389.6	382.88	461.88	270.94	290.2	382.9533333	341.0066667
GeFixPreAbcdefg0900	-	transposase	0.919	-0.121384444	0.726277934	0.804035269	no	down	3.47	2.97	2.86	4.55	1.84	1.66	3.1	2.683333333
GeFixPreAbcdefg0403	cysK	cysteine synthase	0.965	-0.051950302	0.726845401	0.804212699	no	down	55.53	57.42	59.95	74.89	37.5	41.25	57.63333333	51.21333333
GeFixPreAbcdefg0211	oppD	peptide ABC transporter ATP-binding protein	1.257	0.330497335	0.728440227	0.805195454	no	up	3.87	3.4	2.44	3.36	2.88	4.68	3.236666667	3.64
GeFixPreAbcdefg0042	prsA	ribose-phosphate diphosphokinase	1.036	0.051472708	0.728549001	0.805195454	no	up	401.36	402.05	416.69	399.29	356.79	354.79	406.7	370.29
GeFixPreAbcdefg0925	-	IS3-Spn1, transposase	0.537	-0.896998362	0.732796691	1	no	down	1.11	0.98	0	0.96	0	0	0.696666667	0.32
GeFixPreAbcdefg1105	bglA	glycoside hydrolase family 1 protein	1.289	0.365771458	0.735471024	0.812391092	no	up	1.33	4.67	6.3	1.15	5.92	6.03	4.1	4.366666667
GeFixPreAbcdefg0200	sufS	cysteine desulfurase	1.013	0.018911204	0.735962194	0.812479225	no	up	523.34	538.19	535.49	631.57	410.53	418.7	532.34	486.9333333
GeFixPreAbcdefg1060	-	ferrichrome ABC transporter permease	1.067	0.093786394	0.736667921	0.812803991	no	up	11.04	10.16	11.18	18.43	7.62	6.63	10.79333333	10.89333333
GeFixPreAbcdefg1364	-	Putative transposase, ISSmu2	0.544	-0.877891423	0.738560671	1	no	down	0.78	1.36	2.24	2.76	0	0	1.46	0.92
GeFixPreAbcdefg1339	-	Putative transposase, ISSmu2	0.544	-0.877891423	0.738560671	1	no	down	0.78	1.36	2.24	2.76	0	0	1.46	0.92
GeFixPreAbcdefg1859	-	Putative transposase, ISSmu2	0.544	-0.877891423	0.738560671	1	no	down	0.78	1.36	2.24	2.76	0	0	1.46	0.92
GeFixPreAbcdefg0722	csn1	type II CRISPR RNA-guided endonuclease Cas9	1.02	0.028762091	0.740866995	0.816980633	no	up	136.7	142.16	137.89	173.55	101.75	110.9	138.9166667	128.7333333
GeFixPreAbcdefg1450	-	hypothetical protein	0.793	-0.335512502	0.742139597	0.817666124	no	down	0.95	5.03	5.39	5.74	2.13	0.86	3.79	2.91
GeFixPreAbcdefg0266	-	Transposase IS204	1.125	0.170199131	0.74261274	0.817666124	no	up	5.58	3.03	3.88	9.8	1.98	2.25	4.163333333	4.676666667
GeFixPreAbcdefg0244	-	MULTISPECIES: hypothetical protein	1.09	0.124061627	0.742730647	0.817666124	no	up	11.99	14.29	15.52	26.44	8.89	8.38	13.93333333	14.57
GeFixPreAbcdefg0168	comX1_2	sigma-70 family RNA polymerase sigma factor	1.032	0.045615117	0.746822038	0.821254746	no	up	1707.05	1752.48	1723.3	1708.98	1459.91	1536.14	1727.61	1568.343333
GeFixPreAbcdefg1376	-	hypothetical protein	0.921	-0.118529661	0.747575172	0.821625467	no	down	3.36	4.88	2.98	3.95	2.78	2.59	3.74	3.106666667
GeFixPreAbcdefg1531	rluD	RluA family pseudouridine synthase	1.03	0.043053333	0.748205883	0.821861301	no	up	60.71	72.73	73.93	90.29	53.33	51.29	69.12333333	64.97
GeFixPreAbcdefg0505	yafV	carbon-nitrogen family hydrolase	1.026	0.037690699	0.749227733	0.822253514	no	up	45.79	44.85	42.41	55.93	32.37	35.8	44.35	41.36666667
GeFixPreAbcdefg0700	rlmI	hypothetical protein	0.959	-0.06000998	0.749395608	0.822253514	no	down	334.93	357.99	348.89	288.62	286.56	293.76	347.27	289.6466667
GeFixPreAbcdefg0829	-	primase C-terminal domain-containing protein	1.145	0.195525363	0.750430993	0.822932377	no	up	0.61	0.48	1.2	1.06	0.84	0.47	0.763333333	0.79
GeFixPreAbcdefg2060	-	integrase	1.335	0.417309851	0.75163947	0.823564723	no	up	0.18	0	0.27	0.24	0.22	0.08	0.15	0.18
GeFixPreAbcdefg0685	-	multidrug efflux MFS transporter	0.973	-0.038855474	0.751841618	0.823564723	no	down	55.68	62.16	56.99	73.51	40.59	41.68	58.27666667	51.92666667
GeFixPreAbcdefg1452	-	hypothetical protein	0.707	-0.501010753	0.752734228	0.824085421	no	down	0.22	0.2	0.42	0.37	0	0.19	0.28	0.186666667
GeFixPreAbcdefg2045	-	Adenylate kinase or related kinase	1.076	0.106327993	0.754060824	0.825080403	no	up	24.42	36.68	35.34	59.56	18.74	21.51	32.14666667	33.27
GeFixPreAbcdefg0834	-	hypothetical protein	0.728	-0.457048568	0.755123639	0.825785818	no	down	1.07	1.44	0.51	0	0.41	1.45	1.006666667	0.62
GeFixPreAbcdefg1925	-	5-formyltetrahydrofolate cyclo-ligase	0.97	-0.044622245	0.756428341	0.826754827	no	down	114.57	125.95	119.04	114.53	99.16	94.52	119.8533333	102.7366667
GeFixPreAbcdefg1799	-	hypothetical protein	1.183	0.242407103	0.765444067	0.836146035	no	up	9.81	10.63	9.36	6.49	12.52	11.24	9.933333333	10.08333333
GeFixPreAbcdefg0360	-	transposase	1.974	0.981477202	0.767636314	1	no	up	0	0	1.39	0	2.51	0.3	0.463333333	0.936666667
GeFixPreAbcdefg2086	-	unknown protein	1.974	0.981477202	0.767636314	1	no	up	0	0	3.56	0	5.33	0	1.186666667	1.776666667
GeFixPreAbcdefg1641	-	PH domain-containing protein	1.023	0.032142463	0.768271742	0.838770973	no	up	254.52	261.72	251.6	275.41	203.59	221.97	255.9466667	233.6566667
GeFixPreAbcdefg0208	oppC	OppC	1.975	0.981737615	0.769011685	1	no	up	0	1.6	0	0	2.71	0	0.533333333	0.903333333
GeFixPreAbcdefg0519	-	acetyltransferase, GNAT family	0.961	-0.058073518	0.769028389	0.839133187	no	down	134.22	136.44	123.26	116.91	112.93	103.37	131.3066667	111.07
GeFixPreAbcdefg0272	mapZ	hypothetical protein	0.984	-0.023750568	0.770001987	0.839731598	no	down	821.4	853.68	837.77	888.55	643.91	673.97	837.6166667	735.4766667
GeFixPreAbcdefg1568	-	hypothetical protein	1.02	0.028040078	0.773632436	0.8432252	no	up	118.76	114.64	110.8	136.71	87.72	92.74	114.7333333	105.7233333
GeFixPreAbcdefg0886	queD	6-carboxytetrahydropterin synthase QueD	1.069	0.095705841	0.774349989	0.84354177	no	up	50.98	61.4	60.83	110.3	33.54	35.75	57.73666667	59.86333333
GeFixPreAbcdefg1753	-	MULTISPECIES: hypothetical protein	1.058	0.081681954	0.775735859	0.844585624	no	up	8248.16	7919.65	8119.01	5994.13	7720.06	8303.44	8095.606667	7339.21
GeFixPreAbcdefg0546	-	hypothetical protein	0.851	-0.232442364	0.777368685	0.845897054	no	down	26.21	5.64	21.98	17.48	14.2	9.06	17.94333333	13.58
GeFixPreAbcdefg0737	-	peptidase, U32 family	1.021	0.029984252	0.780566931	0.848909521	no	up	298.91	305.43	307.13	398.73	229	223.91	303.8233333	283.88
GeFixPreAbcdefg1863	-	Transposase	0.529	-0.917723944	0.781895322	1	no	down	0	0	1.13	0	0.45	0	0.376666667	0.15
GeFixPreAbcdefg1148	rpmI	MULTISPECIES: 50S ribosomal protein L35	0.957	-0.063912228	0.782909003	0.850988047	no	down	337.26	364.02	357.27	287.18	299.41	300.2	352.85	295.5966667
GeFixPreAbcdefg0390	-	hypothetical protein	0.913	-0.131985812	0.783689927	0.851048834	no	down	18.26	18.39	23.49	29.9	16.12	5.82	20.04666667	17.28
GeFixPreAbcdefg0570	-	class I SAM-dependent methyltransferase	0.921	-0.117989726	0.783826749	0.851048834	no	down	4.43	5.43	3.16	6.22	3.46	1.56	4.34	3.746666667
GeFixPreAbcdefg1470	-	Predicted protein	0.769	-0.379770197	0.784295477	0.851089872	no	down	5.02	17.08	9.7	22.6	3.57	0	10.6	8.723333333
GeFixPreAbcdefg1448	umuC	Y-family DNA polymerase	0.958	-0.061906535	0.786656909	0.852854299	no	down	5.06	3.83	4.12	4.17	3.25	3.66	4.336666667	3.693333333
GeFixPreAbcdefg0684	coaE	dephospho-CoA kinase	1.027	0.037807472	0.78678508	0.852854299	no	up	42.26	35.38	40.17	47.75	29.25	32.42	39.27	36.47333333
GeFixPreAbcdefg0578	rplJ	50S ribosomal protein L10	1.062	0.086961596	0.787281759	0.852924561	no	up	1615.48	1612.24	1682.77	1056.07	1629.67	1702.74	1636.83	1462.826667
GeFixPreAbcdefg1065	-	hypothetical protein	1.077	0.107492455	0.788163943	0.85321592	no	up	3.49	3.59	4.96	4.61	3.28	3.74	4.013333333	3.876666667
GeFixPreAbcdefg1404	norM	MATE family efflux transporter	1.042	0.059633465	0.788414711	0.85321592	no	up	4.73	6.32	4.98	6.95	3.48	4.79	5.343333333	5.073333333
GeFixPreAbcdefg1381	-	response regulator transcription factor	0.975	-0.036513244	0.789391638	0.853805304	no	down	18.58	20.12	17.99	21.13	14.21	14.46	18.89666667	16.6
GeFixPreAbcdefg0743	mutT	DNA mismatch repair protein MutT	1.047	0.066690375	0.790152655	0.854160642	no	up	49.41	51.7	41.41	41.1	45.64	42.97	47.50666667	43.23666667
GeFixPreAbcdefg0811	-	D-Ala-teichoic acid biosynthesis protein (putative)	0.849	-0.235759698	0.790800386	0.854393197	no	down	5.32	6.57	3.02	4.6	5.56	0.96	4.97	3.706666667
GeFixPreAbcdefg1068	-	hypothetical protein	1.089	0.123561611	0.798792852	0.862556525	no	up	3.52	2.61	2.29	3.19	1.46	3.6	2.806666667	2.75
GeFixPreAbcdefg1455	-	glycosyltransferase	0.988	-0.017232871	0.800725362	0.863580581	no	down	56.25	58.98	57.06	66.39	44.23	42.98	57.43	51.2
GeFixPreAbcdefg0830	-	MerR family transcriptional regulator	0.807	-0.308625788	0.800902564	0.863580581	no	down	1.94	0.57	1.22	1.11	0.98	0.58	1.243333333	0.89
GeFixPreAbcdefg0391	-	hypothetical protein	1.058	0.080667362	0.801248577	0.863580581	no	up	38.49	25.17	31.97	53.31	21.53	20.72	31.87666667	31.85333333
GeFixPreAbcdefg0658	-	MULTISPECIES: DUF3862 domain-containing protein	0.907	-0.14021983	0.80149023	0.863580581	no	down	60452.83	55380.9	55996.7	13229	57976.99	53941.7	57276.81	41715.89667
GeFixPreAbcdefg1484	-	Uncharacterized conserved protein	1.044	0.061718322	0.803178413	0.864757806	no	up	9.91	10.86	7.8	10.01	9.1	7.36	9.523333333	8.823333333
GeFixPreAbcdefg0349	-	DUF177 domain-containing protein	0.949	-0.076197434	0.803458518	0.864757806	no	down	70.52	69.87	69.48	116.16	38.46	37.66	69.95666667	64.09333333
GeFixPreAbcdefg0202	sufB	MULTISPECIES: Fe-S cluster assembly protein SufB	1.014	0.02003094	0.805106483	0.866059534	no	up	724.21	760.02	730.4	806.71	590.65	607.02	738.21	668.1266667
GeFixPreAbcdefg0941	-	putative DNA-binding protein	1.053	0.074822232	0.806368404	0.8669448	no	up	120.39	130.24	121.23	226.63	80.04	71.6	123.9533333	126.09
GeFixPreAbcdefg0186	-	MULTISPECIES: cyclic nucleotide-binding domain-containing protein	1.028	0.040449754	0.807579721	0.867774727	no	up	109.46	120.42	112.08	164.41	78.61	83.21	113.9866667	108.7433333
GeFixPreAbcdefg1348	-	ECF transporter S component	0.922	-0.116930239	0.808939015	0.868222744	no	down	23.43	26.57	26.42	50.47	11.1	9.51	25.47333333	23.69333333
GeFixPreAbcdefg1324	-	ECF transporter S component	0.922	-0.116930239	0.808939015	0.868222744	no	down	23.43	26.57	26.42	50.47	11.1	9.51	25.47333333	23.69333333
GeFixPreAbcdefg0601	-	ThiF family adenylyltransferase	1.062	0.086798751	0.809315479	0.868222744	no	up	2.86	1.84	2.52	3.37	1.67	1.95	2.406666667	2.33
GeFixPreAbcdefg0203	-	hypothetical protein	0.563	-0.827580113	0.809499545	1	no	down	0	10.55	0	5.66	0	0	3.516666667	1.886666667
GeFixPreAbcdefg1911	-	hypothetical protein	1.11	0.150899113	0.81190872	0.87053188	no	up	74.15	53.93	45.24	93.18	44.89	43.35	57.77333333	60.47333333
GeFixPreAbcdefg1775	-	hypothetical protein	0.511	-0.968415322	0.812401418	1	no	down	0	0	16.07	0	0	0	5.356666667	0
GeFixPreAbcdefg1051	-	hypothetical protein	0.511	-0.968415322	0.812401418	1	no	down	0	7.16	0	0	0	0	2.386666667	0
GeFixPreAbcdefg0882	-	transposase	0.511	-0.968415322	0.812401418	1	no	down	0	0	3.3	0	0	0	1.1	0
GeFixPreAbcdefg1094	-	D-alanyl-D-alanine carboxypeptidase	0.511	-0.968415322	0.812401418	1	no	down	1.02	0	0	0	0	0	0.34	0
GeFixPreAbcdefg0883	-	IS1193, transposase, ISL3 family, truncated	0.511	-0.968415322	0.812401418	1	no	down	6.91	0	0	0	0	0	2.303333333	0
GeFixPreAbcdefg0332	-	Transposase-like protein	0.511	-0.968415322	0.812401418	1	no	down	0	3.72	0	0	0	0	1.24	0
GeFixPreAbcdefg1340	-	transposase	0.511	-0.968415322	0.812401418	1	no	down	0	1.97	0	1.02	0	0	0.656666667	0.34
GeFixPreAbcdefg1864	-	transposase	0.511	-0.968415322	0.812401418	1	no	down	0	0	1.39	0	0	0.3	0.463333333	0.1
GeFixPreAbcdefg0279	-	transposase	0.511	-0.968415322	0.812401418	1	no	down	0	4.39	0	0	0	0	1.463333333	0
GeFixPreAbcdefg1365	-	transposase	0.511	-0.968415322	0.812401418	1	no	down	0	1.97	0	1.02	0	0	0.656666667	0.34
GeFixPreAbcdefg0912	hsdM	ed HsdM	0.511	-0.968415322	0.812401418	1	no	down	0.19	0	0	0	0	0	0.063333333	0
GeFixPreAbcdefg1269	-	transposase	0.511	-0.968415322	0.812401418	1	no	down	0	0	1.39	0	0	0.3	0.463333333	0.1
GeFixPreAbcdefg1860	-	transposase	0.511	-0.968415322	0.812401418	1	no	down	0	1.97	0	1.02	0	0	0.656666667	0.34
GeFixPreAbcdefg0794	-	Predicted protein	0.511	-0.968415322	0.812401418	1	no	down	12.37	0	0	0	0	0	4.123333333	0
GeFixPreAbcdefg1423	-	hypothetical protein	0.93	-0.104454585	0.812853657	0.87107215	no	down	5.45	5.6	7.13	5.11	6.7	2.97	6.06	4.926666667
GeFixPreAbcdefg0860	-	Transposase IS204	0.952	-0.071161751	0.813872953	0.871219014	no	down	3.9	5.83	4.6	6.98	2.57	3.24	4.776666667	4.263333333
GeFixPreAbcdefg1861	-	Putative transposase, ISSmu2	1.939	0.95513803	0.814926498	1	no	up	0	0.8	0	0	0	1.71	0.266666667	0.57
GeFixPreAbcdefg1482	-	transposase	1.939	0.95513803	0.814926498	1	no	up	0	0	0	0	0	1.77	0	0.59
GeFixPreAbcdefg0835	-	helix-turn-helix transcriptional regulator	1.939	0.95513803	0.814926498	1	no	up	0	0	0	0	0	1.51	0	0.503333333
GeFixPreAbcdefg1341	-	Putative transposase, ISSmu2	1.939	0.95513803	0.814926498	1	no	up	0	0.8	0	0	0	1.71	0.266666667	0.57
GeFixPreAbcdefg1366	-	Putative transposase, ISSmu2	1.939	0.95513803	0.814926498	1	no	up	0	0.8	0	0	0	1.71	0.266666667	0.57
GeFixPreAbcdefg0329	-	-	1.939	0.95513803	0.814926498	1	no	up	0	0	0	3.59	0	0	0	1.196666667
GeFixPreAbcdefg1919	-	hypothetical protein	1.939	0.95513803	0.814926498	1	no	up	0	0	0	15.11	0	0	0	5.036666667
GeFixPreAbcdefg1977	-	hypothetical protein	1.939	0.95513803	0.814926498	1	no	up	0	0	0	0	4.01	0	0	1.336666667
GeFixPreAbcdefg1670	-	hypothetical protein	1.939	0.95513803	0.814926498	1	no	up	0	0	0	0	0.86	0	0	0.286666667
GeFixPreAbcdefg1010	-	hypothetical protein	1.939	0.95513803	0.814926498	1	no	up	0	0	0	0	7.48	0	0	2.493333333
GeFixPreAbcdefg1671	-	hypothetical protein	1.939	0.95513803	0.814926498	1	no	up	0	0	0	0	9.59	0	0	3.196666667
GeFixPreAbcdefg0988	-	hypothetical protein	1.939	0.95513803	0.814926498	1	no	up	0	0	0	5.66	0	0	0	1.886666667
GeFixPreAbcdefg0720	-	hypothetical protein	1.939	0.95513803	0.814926498	1	no	up	0	0	0	0	0.56	0	0	0.186666667
GeFixPreAbcdefg0421	recX	recombination regulator RecX	0.957	-0.06289442	0.815923309	0.872407312	no	down	92.63	98.18	98.47	152.16	60.62	51.53	96.42666667	88.10333333
GeFixPreAbcdefg1027	-	restriction endonuclease subunit S	1.038	0.053646195	0.816170103	0.872407312	no	up	30.98	36.07	39.77	55.02	25.34	23.32	35.60666667	34.56
GeFixPreAbcdefg1627	map	methionyl aminopeptidase	1.033	0.046734705	0.816308209	0.872407312	no	up	100.11	97.69	101.23	152.89	64.67	71.9	99.67666667	96.48666667
GeFixPreAbcdefg0358	-	IS3 family transposase	0.761	-0.393949005	0.818435938	0.874208209	no	down	1.15	8.95	4.93	0.36	9.64	0	5.01	3.333333333
GeFixPreAbcdefg1298	udk	uridine kinase	0.976	-0.03544782	0.819344848	0.87435055	no	down	401.97	379.05	402.99	533.15	264.53	273.02	394.67	356.9
GeFixPreAbcdefg0474	-	hypothetical protein	0.883	-0.179771101	0.821525248	0.87608659	no	down	12.79	7.42	18.27	13.11	3.12	15.6	12.82666667	10.61
GeFixPreAbcdefg2001	hsdR	HsdR family type I site-specific deoxyribonuclease	1.031	0.043573393	0.823813164	0.878052347	no	up	26.88	29.46	28.9	43.18	19.94	19.03	28.41333333	27.38333333
GeFixPreAbcdefg1129	guaA	Glutamine amidotransferase, class I	0.981	-0.028058164	0.824283932	0.87808024	no	down	111.82	103.94	111.9	112.71	82.09	92.13	109.22	95.64333333
GeFixPreAbcdefg1453	-	LysE family translocator	0.955	-0.066362909	0.826018411	0.879453564	no	down	5.31	4.32	5.88	7.09	2.87	3.75	5.17	4.57
GeFixPreAbcdefg0359	-	IS3 family transposase	1.319	0.399979707	0.82784608	0.880855229	no	up	0.47	0	1.08	0	1.08	0.42	0.516666667	0.5
GeFixPreAbcdefg0544	nagA	N-acetylglucosamine-6-phosphate deacetylase	0.981	-0.027100395	0.828226917	0.880855229	no	down	16.67	18.15	18.87	18.93	13.91	14.28	17.89666667	15.70666667
GeFixPreAbcdefg0247	-	TM2 domain-containing protein	1.052	0.073510525	0.829018079	0.881222124	no	up	7.38	11.89	12.05	15.19	7.23	8.05	10.44	10.15666667
GeFixPreAbcdefg2025	rpsN	MULTISPECIES: type Z 30S ribosomal protein S14	0.965	-0.051641321	0.829970498	0.881759942	no	down	1237.64	1295.35	1289.05	949.55	1078.61	1149.52	1274.013333	1059.226667
GeFixPreAbcdefg1077	-	hypothetical protein	0.986	-0.020119381	0.831605665	0.883022144	no	down	29.43	32.59	31.35	33.11	24.53	24.59	31.12333333	27.41
GeFixPreAbcdefg0861	rpsT	30S ribosomal protein S20	0.949	-0.075066627	0.832299093	0.883283562	no	down	1872.07	1641.69	1731.97	931.58	1643.76	1593.15	1748.576667	1389.496667
GeFixPreAbcdefg1447	-	hypothetical protein	0.962	-0.056469007	0.834274372	0.884904342	no	down	13.99	17.54	13.44	15.26	11.64	11.92	14.99	12.94
GeFixPreAbcdefg1982	treC	alpha,alpha-phosphotrehalase	1.202	0.265554969	0.835028928	0.885229271	no	up	0.71	1.27	0	0.61	0.55	0.95	0.66	0.703333333
GeFixPreAbcdefg1687	-	hypothetical protein	0.978	-0.031485065	0.836407809	0.886215355	no	down	27.06	30.75	29	28.48	24.11	22.76	28.93666667	25.11666667
GeFixPreAbcdefg0240	groEL	chaperonin GroEL	1.03	0.042065483	0.837338779	0.886726053	no	up	16286.28	17099.25	16879.27	14314.09	15124.23	15341.4	16754.93333	14926.57333
GeFixPreAbcdefg1682	-	phosphotransferase family protein	0.972	-0.041569552	0.839242599	0.88826588	no	down	211.28	217.94	206.83	310.2	131.83	138.6	212.0166667	193.5433333
GeFixPreAbcdefg0069	-	hypothetical protein	1.076	0.10621232	0.84041643	0.889031842	no	up	10.47	14.95	12.4	15.91	12.65	8.32	12.60666667	12.29333333
GeFixPreAbcdefg1131	-	hypothetical protein	0.985	-0.021833043	0.841000679	0.88917363	no	down	129.67	135.4	133.93	140.61	97.88	112.83	133	117.1066667
GeFixPreAbcdefg0285	-	Bax inhibitor-1/YccA family protein	0.971	-0.042925092	0.844606454	0.892508157	no	down	1948.7	1946.65	1915.7	1512.49	1661.65	1694.02	1937.016667	1622.72
GeFixPreAbcdefg0201	iscU	conserved hypothetical protein	0.99	-0.014376876	0.84563111	0.89270903	no	down	521.26	523.62	498.34	592.67	396.67	390.64	514.4066667	459.9933333
GeFixPreAbcdefg2093	-	hypothetical protein	0.908	-0.138752354	0.846127628	0.89270903	no	down	14.41	18.75	16.04	12.7	19.28	6.61	16.4	12.86333333
GeFixPreAbcdefg1549	-	DUF2304 domain-containing protein	0.977	-0.033997743	0.846662921	0.89270903	no	down	40.96	36.31	36.68	41.21	28.5	30.48	37.98333333	33.39666667
GeFixPreAbcdefg0580	-	ISL3 family transposase	1.047	0.066636856	0.846838942	0.89270903	no	up	3.86	3.12	4.17	4.92	2.47	3.28	3.716666667	3.556666667
GeFixPreAbcdefg1781	-	hypothetical protein	1.039	0.055760748	0.847056569	0.89270903	no	up	8.84	7.12	6.99	9.57	6.64	5.33	7.65	7.18
GeFixPreAbcdefg1616	rpsP	MULTISPECIES: 30S ribosomal protein S16	0.96	-0.059374411	0.8499593	0.895075233	no	down	2050.71	1873.68	1940.4	1187.97	1682.44	1894.52	1954.93	1588.31
GeFixPreAbcdefg1179	peb1B	amino acid ABC transporter permease	1.028	0.039597553	0.8505965	0.895075233	no	up	1459.81	1552.59	1494.02	1271.26	1388.98	1345.49	1502.14	1335.243333
GeFixPreAbcdefg1216	-	DUF4649 family protein	1.013	0.019037883	0.851050102	0.895075233	no	up	3275.37	2931.63	3201.35	3497.71	2377.4	2724.99	3136.116667	2866.7
GeFixPreAbcdefg0239	groES	co-chaperone GroES	1.032	0.045716156	0.851114576	0.895075233	no	up	37053.15	35975.64	37144.52	28876.15	33321.12	35594.68	36724.43667	32597.31667
GeFixPreAbcdefg1063	-	alkaline amylopullulanase	1.043	0.060597946	0.852091657	0.895625877	no	up	3.35	3.85	5.03	5.17	2.57	3.85	4.076666667	3.863333333
GeFixPreAbcdefg0503	-	YSIRK-type signal peptide-containing protein	0.953	-0.068902364	0.854802239	0.897997033	no	down	14.37	9.95	10.6	17.43	6.26	7.59	11.64	10.42666667
GeFixPreAbcdefg0397	livH	branched-chain amino acid ABC transporter permease	0.987	-0.018518876	0.858491205	0.9007491	no	down	53.99	60.01	56.96	67.77	40.27	44.91	56.98666667	50.98333333
GeFixPreAbcdefg1543	-	glycosyltransferase family 4 protein	0.988	-0.018052368	0.85875807	0.9007491	no	down	144.95	154.02	141.91	183.24	107.09	106.91	146.96	132.4133333
GeFixPreAbcdefg0773	-	IS1193, transposase, ISL3 family	1.044	0.062124283	0.859370994	0.9007491	no	up	1.94	2.48	1.74	2.25	1.51	1.97	2.053333333	1.91
GeFixPreAbcdefg0759	-	hypothetical protein	0.928	-0.108484673	0.85957713	0.9007491	no	down	46.11	70.78	127.12	83.89	75.08	43.03	81.33666667	67.33333333
GeFixPreAbcdefg0268	recU	Holliday junction resolvase RecU	0.976	-0.034480458	0.860034874	0.9007491	no	down	265.9	266.72	250.98	377.17	173.68	165.86	261.2	238.9033333
GeFixPreAbcdefg1375	-	daunorubicin resistance protein	1.126	0.171451062	0.860910375	0.901058818	no	up	0.81	4.29	2.29	2.09	3.04	2.18	2.463333333	2.436666667
GeFixPreAbcdefg1981	treC	alpha-amylase	1.134	0.180946646	0.863293331	0.902596256	no	up	0.21	0.56	0.6	0.53	0.49	0.37	0.456666667	0.463333333
GeFixPreAbcdefg2079	-	MULTISPECIES: vitamin B12 independent methionine synthase	1.102	0.139754564	0.864705397	0.903594264	no	up	3.63	3.22	5.5	10.01	1.64	1.96	4.116666667	4.536666667
GeFixPreAbcdefg1629	-	CBS domain-containing protein	1.037	0.052569619	0.866079802	0.904476064	no	up	45.19	48.31	50.27	86.07	27.59	30.02	47.92333333	47.89333333
GeFixPreAbcdefg1116	-	polysaccharide biosynthesis protein cpsH(V)	0.984	-0.022807041	0.866645621	0.904476064	no	down	44.57	48.23	43.61	49.05	31.26	39.95	45.47	40.08666667
GeFixPreAbcdefg0946	rbgA	ribosome biogenesis GTPase YlqF	0.989	-0.015364032	0.866923133	0.904476064	no	down	81.5	80.57	82.55	95.97	63.53	59.37	81.54	72.95666667
GeFixPreAbcdefg0631	thrS	threonine--tRNA ligase	0.971	-0.04219776	0.871423383	0.908691225	no	down	727.56	746.36	728.42	513.87	649.5	662.04	734.1133333	608.47
GeFixPreAbcdefg0572	-	hypothetical protein	0.941	-0.087715943	0.874928489	0.911383843	no	down	1.97	5.61	2.99	3.88	2.85	2.27	3.523333333	3
GeFixPreAbcdefg0205	oppA	ABC transporter, substrate-binding protein (fragment)	1.058	0.081397272	0.875523225	0.911522598	no	up	0.72	1.52	1.21	1.16	1.07	1.01	1.15	1.08
GeFixPreAbcdefg1445	-	fibronectin-binding SSURE repeat-containing protein	0.887	-0.172311377	0.879635323	0.915321266	no	down	0.44	0.6	0.43	0.19	0.34	0.59	0.49	0.373333333
GeFixPreAbcdefg0632	-	alpha/beta hydrolase	1.02	0.029248626	0.880670442	0.91591581	no	up	46.3	48.35	46.53	41.81	43.33	40.33	47.06	41.82333333
GeFixPreAbcdefg0885	queC	7-cyano-7-deazaguanine synthase QueC	1.034	0.047828844	0.883016523	0.917872439	no	up	63.16	60.97	59.79	113.59	36.48	34.44	61.30666667	61.50333333
GeFixPreAbcdefg0180	dtd	D-tyrosyl-tRNA(Tyr) deacylase	0.968	-0.047303243	0.884164431	0.918582194	no	down	78.31	73.47	70.08	127.5	38.63	42.19	73.95333333	69.44
GeFixPreAbcdefg1053	tatA	twin-arginine translocase TatA/TatE family subunit	0.956	-0.065356278	0.884785027	0.918743653	no	down	19.22	15.86	28.44	30.19	11.63	15.25	21.17333333	19.02333333
GeFixPreAbcdefg1069	-	hypothetical protein	1.074	0.102584342	0.889412974	0.923063911	no	up	4.4	2.74	0.9	4.59	0.91	2.69	2.68	2.73
GeFixPreAbcdefg1443	-	winged helix-turn-helix domain-containing protein	1.024	0.034486706	0.890912079	0.924134116	no	up	167.91	166.5	172.72	280.52	103.5	110.53	169.0433333	164.85
GeFixPreAbcdefg0385	murE	UDP-N-acetylmuramoyl-L-alanyl-D-glutamate--L-lysine ligase	1.026	0.037260748	0.89706525	0.930028278	no	up	160.07	172.96	159.23	288.41	94.97	102.49	164.0866667	161.9566667
GeFixPreAbcdefg1347	pdxK	pyridoxamine kinase	0.963	-0.053985583	0.90297591	0.934335728	no	down	11.74	15.06	13.22	22.7	5	9.21	13.34	12.30333333
GeFixPreAbcdefg1323	pdxK	pyridoxamine kinase	0.963	-0.053985583	0.90297591	0.934335728	no	down	11.74	15.06	13.22	22.7	5	9.21	13.34	12.30333333
GeFixPreAbcdefg2050	-	IS1191 transposase	1.027	0.038024783	0.903025382	0.934335728	no	up	5.79	7.55	6.93	6.31	4.15	7.75	6.756666667	6.07
GeFixPreAbcdefg0054	-	Transposase	1.033	0.046209315	0.903369664	0.934335728	no	up	16.77	21.15	11.61	11.38	15.81	16.28	16.51	14.49
GeFixPreAbcdefg1242	xseB	exodeoxyribonuclease VII small subunit	0.971	-0.042946154	0.903585439	0.934335728	no	down	37.59	63.92	58.18	80.44	30.78	36.39	53.23	49.20333333
GeFixPreAbcdefg0167	-	Transposase	1.186	0.246179633	0.905598838	0.93522155	no	up	0	0	0.78	0.51	0.26	0	0.26	0.256666667
GeFixPreAbcdefg0857	-	IS3 family transposase	1.122	0.165701364	0.905661487	0.93522155	no	up	5.23	1.52	1.66	4.57	3.86	0	2.803333333	2.81
GeFixPreAbcdefg0613	ald	alanine dehydrogenase	1.061	0.086064538	0.906158224	0.93522155	no	up	1.94	2.09	2.6	1.66	2.99	1.39	2.21	2.013333333
GeFixPreAbcdefg1512	-	GntR family transcriptional regulator	1.023	0.033125786	0.906336226	0.93522155	no	up	1139.38	1180.03	1129.3	808.36	1070.16	1124.79	1149.57	1001.103333
GeFixPreAbcdefg2027	rplX	MULTISPECIES: 50S ribosomal protein L24	0.983	-0.024838908	0.907590302	0.936026551	no	down	1311.17	1286.45	1361.79	1074.5	1086.24	1218.76	1319.803333	1126.5
GeFixPreAbcdefg1217	-	hypothetical protein	1.087	0.12036514	0.909727599	0.937741132	no	up	3.91	2.32	1.85	3.92	3.95	0	2.693333333	2.623333333
GeFixPreAbcdefg0995	thiJ	DJ-1/PfpI family protein	0.985	-0.021221819	0.91422385	0.941884248	no	down	614.31	606.68	614.92	512.43	529.47	528.57	611.97	523.49
GeFixPreAbcdefg1993	-	ISL3 family transposase	0.953	-0.069649215	0.916656935	0.943726467	no	down	0.9	1.18	0.72	1.36	0.91	0.14	0.933333333	0.803333333
GeFixPreAbcdefg0284	-	HD domain-containing protein	1.014	0.020343862	0.91737421	0.943726467	no	up	1198.27	1185.32	1196.1	1032.04	1043.77	1078.96	1193.23	1051.59
GeFixPreAbcdefg0237	-	ABC transporter permease	1.012	0.017044505	0.917445477	0.943726467	no	up	22.94	23.44	22.84	32.49	16.65	15.69	23.07333333	21.61
GeFixPreAbcdefg0253	-	putative phosphatase	1.035	0.049124348	0.920857407	0.946743039	no	up	6.75	4.18	6.42	6.7	4.36	5.13	5.783333333	5.396666667
GeFixPreAbcdefg1688	-	DUF4230 domain-containing protein	1.018	0.026117576	0.921918188	0.947340489	no	up	14.02	11.41	10.37	17.88	8.22	7.84	11.93333333	11.31333333
GeFixPreAbcdefg0396	livK	ABC transporter substrate-binding protein	0.991	-0.012467587	0.923203267	0.948053372	no	down	46.54	47.35	44.04	58.19	30.92	35.86	45.97666667	41.65666667
GeFixPreAbcdefg1706	bglA	6-phospho-beta-glucosidase ascB	0.983	-0.02526765	0.923571994	0.948053372	no	down	5.83	9.73	7.2	8.14	6.65	5.2	7.586666667	6.663333333
GeFixPreAbcdefg1059	-	ATP-binding cassette domain-containing protein	1.017	0.024552156	0.924442932	0.948454437	no	up	13.84	12.43	14.85	21.42	8.64	9.22	13.70666667	13.09333333
GeFixPreAbcdefg1854	rnj	ribonuclease J	1.009	0.013474294	0.925244336	0.948783781	no	up	407.23	426.38	410.07	571.57	289.64	298.69	414.56	386.6333333
GeFixPreAbcdefg1509	ftsY	signal recognition particle-docking protein FtsY	1.008	0.011945337	0.930246784	0.953418474	no	up	212.82	221.4	216.17	294.96	153.66	156.07	216.7966667	201.5633333
GeFixPreAbcdefg1093	-	hypothetical protein	1.112	0.15283181	0.931465264	0.953937091	no	up	4.35	11.15	0	0	6.22	8.06	5.166666667	4.76
GeFixPreAbcdefg0140	-	hypothetical protein	1.063	0.088525684	0.931718809	0.953937091	no	up	10.67	9.05	20.63	24.05	11.35	4.95	13.45	13.45
GeFixPreAbcdefg0152	-	nucleotide exchange factor GrpE	1.011	0.015640871	0.934416922	0.956203846	no	up	3259.88	3381.31	3379.96	2909.88	2927.67	2968.61	3340.383333	2935.386667
GeFixPreAbcdefg0703	aroB	3-dehydroquinate synthase	1.004	0.006110535	0.936038917	0.957295986	no	up	188.45	204.44	193.89	217.5	153.82	156.72	195.5933333	176.0133333
GeFixPreAbcdefg0274	-	Uncharacterized conserved protein	1.004	0.00595249	0.936453592	0.957295986	no	up	626.54	682.9	641.4	723.87	514.59	517.16	650.28	585.2066667
GeFixPreAbcdefg1700	-	hypothetical protein	0.937	-0.094099581	0.938522857	0.958914973	no	down	0	2.56	3.18	2.05	0.37	2.57	1.913333333	1.663333333
GeFixPreAbcdefg0780	glk	ROK family glucokinase	1.007	0.009979055	0.939574045	0.959492626	no	up	2509.82	2483.21	2578.35	2518.36	1995.95	2221.87	2523.793333	2245.393333
GeFixPreAbcdefg1407	manA	mannose-6-phosphate isomerase	0.976	-0.035747733	0.946305734	0.964522069	no	down	3.52	2.21	3.67	3.27	3.18	1.7	3.133333333	2.716666667
GeFixPreAbcdefg0615	-	nucleotidyltransferase family protein	0.988	-0.016984927	0.946305947	0.964522069	no	down	7.4	8.43	8.69	10.04	5.02	7.01	8.173333333	7.356666667
GeFixPreAbcdefg1147	rplT	MULTISPECIES: 50S ribosomal protein L20	0.988	-0.017724269	0.946364289	0.964522069	no	down	673.88	648.29	694.49	482.51	584.58	638.05	672.22	568.38
GeFixPreAbcdefg0831	-	hypothetical protein	1.092	0.127205629	0.946452542	0.964522069	no	up	0	0.84	0.44	0	0.71	0.42	0.426666667	0.376666667
GeFixPreAbcdefg1513	-	ABC transporter ATP-binding protein	0.99	-0.014510532	0.946964694	0.964546297	no	down	601.39	675.15	626.36	509.6	567.3	549.54	634.3	542.1466667
GeFixPreAbcdefg1619	xthA	exodeoxyribonuclease III	1.004	0.006316241	0.94820207	0.96500616	no	up	120.43	119.86	119.51	150.32	88.86	89.96	119.9333333	109.7133333
GeFixPreAbcdefg0949	smf	DNA-protecting protein DprA	0.973	-0.039513177	0.948429578	0.96500616	no	down	0.9	0.5	0.79	0.78	0.72	0.4	0.73	0.633333333
GeFixPreAbcdefg0634	-	hypothetical protein	1.013	0.018483081	0.948882007	0.96500616	no	up	99.43	104.35	135.34	99.83	99.12	104.22	113.04	101.0566667
GeFixPreAbcdefg1673	-	hypothetical protein	1.015	0.021803421	0.952935612	0.968629868	no	up	17.38	18.62	26.85	26.87	13.73	18.18	20.95	19.59333333
GeFixPreAbcdefg1640	-	magnesium transporter CorA family protein	1.004	0.005577558	0.955501057	0.970029158	no	up	210.86	225.74	217.9	229.91	174	180.88	218.1666667	194.93
GeFixPreAbcdefg1075	agrC	Histidine kinase of the competence regulon ComD	0.972	-0.040735591	0.956603625	0.970029158	no	down	0.33	1.35	1.44	1.42	0.65	0.73	1.04	0.933333333
GeFixPreAbcdefg0275	murC	UDP-N-acetylmuramate--alanine ligase	1.004	0.005777301	0.957200267	0.970029158	no	up	823.83	854.99	851.5	867.51	695.54	689.75	843.44	750.9333333
GeFixPreAbcdefg0591	-	plasmid mobilization relaxosome protein MobC	0.951	-0.071804831	0.957635657	0.970029158	no	down	0.66	0	1.27	0.85	0.26	0.59	0.643333333	0.566666667
GeFixPreAbcdefg1047	-	hypothetical protein	1.015	0.021526247	0.957982663	0.970029158	no	up	7.92	8.68	9.24	13.61	5.07	5.92	8.613333333	8.2
GeFixPreAbcdefg1412	-	hypothetical protein	1.013	0.01863088	0.958109663	0.970029158	no	up	3.29	3.23	3.44	3.35	3.8	1.76	3.32	2.97
GeFixPreAbcdefg0164	-	unnamed protein product AAV62509.1 IS1167, transposase, ISL3 family, truncated	0.992	-0.010905684	0.958318506	0.970029158	no	down	32.86	40.46	38.46	50.18	24.33	27.88	37.26	34.13
GeFixPreAbcdefg1542	rgpF	alpha-L-Rha alpha-1,3-L-rhamnosyltransferase	0.997	-0.004541025	0.958732616	0.970029158	no	down	156.46	162.84	157.86	196.53	115.86	120.44	159.0533333	144.2766667
GeFixPreAbcdefg1904	oppA	Oligopeptide ABC transporter, periplasmic oligopeptide-binding protein OppA	0.966	-0.049380139	0.96142438	0.970893949	no	down	4.03	1.43	3.82	0.7	2.43	4.36	3.093333333	2.496666667
GeFixPreAbcdefg0179	relA	bifunctional (p)ppGpp synthetase/guanosine-3',5'-bis(diphosphate) 3'-pyrophosphohydrolase	1.012	0.016914871	0.961482512	0.970893949	no	up	57.88	59.5	62.47	113.69	31.41	33.13	59.95	59.41
GeFixPreAbcdefg0820	-	hypothetical protein	1.034	0.048615256	0.961504853	0.970893949	no	up	11.53	6.01	9.15	23.17	1.69	4.23	8.896666667	9.696666667
GeFixPreAbcdefg1853	-	MULTISPECIES: DNA-dependent RNA polymerase auxiliary subunit epsilon family protein	0.995	-0.007089245	0.961553704	0.970893949	no	down	552.03	527.46	531.88	735.3	363.82	388.6	537.1233333	495.9066667
GeFixPreAbcdefg2110	-	Very conserved membrane protein	1.004	0.006078038	0.966565191	0.975455417	no	up	44.73	49.19	51.31	47.34	40.08	41.15	48.41	42.85666667
GeFixPreAbcdefg0170	tig	trigger factor	1.004	0.005091624	0.968592989	0.977002631	no	up	2202.76	2300.03	2242.18	2212.46	1878.06	1878.96	2248.323333	1989.826667
GeFixPreAbcdefg0131	-	transcriptional regulator, putative	0.936	-0.094815384	0.969560738	1	no	down	0	0	2.09	0.96	0.83	0	0.696666667	0.596666667
GeFixPreAbcdefg1139	-	hypothetical protein	1.037	0.052858025	0.970879141	0.978808731	no	up	0	4.42	3.2	1.47	3.73	1.54	2.54	2.246666667
GeFixPreAbcdefg2123	trpS	tryptophan--tRNA ligase	0.996	-0.005646237	0.971706262	0.979142789	no	down	31.92	28.94	28.3	29.65	26.18	22.83	29.72	26.22
GeFixPreAbcdefg1852	-	hypothetical protein	0.971	-0.042171789	0.982147695	0.989159458	no	down	37.82	15.25	0	17.59	25.27	0	17.69	14.28666667
GeFixPreAbcdefg1544	-	ABC transporter ATP-binding protein	0.998	-0.002864827	0.98293996	0.989452814	no	down	113.39	114.26	114.22	151.07	77.29	85.47	113.9566667	104.61
GeFixPreAbcdefg1272	-	Uncharacterized conserved protein	0.969	-0.04609365	0.98410553	1	no	down	0	0	4.08	1.25	2.13	0	1.36	1.126666667
GeFixPreAbcdefg0705	tyrA2	prephenate dehydrogenase	1.001	0.001597615	0.984726716	0.989907438	no	up	271.39	302.22	287.28	313.92	228.69	228.04	286.9633333	256.8833333
GeFixPreAbcdefg2095	padR	Transcriptional regulator, PadR-like family	1.013	0.018413833	0.9849099	0.989907438	no	up	3.2	3.98	1.82	0.55	2.42	4.6	3	2.523333333
GeFixPreAbcdefg0195	bacA	undecaprenyl-diphosphate phosphatase	1.002	0.003570242	0.985146484	0.989907438	no	up	49.67	48.81	53.83	72.8	31.76	37.53	50.77	47.36333333
GeFixPreAbcdefg1302	-	Transposase IS204	1.013	0.018929943	0.985511786	0.989907438	no	up	1.67	1.74	1.59	2.06	2.56	0	1.666666667	1.54
GeFixPreAbcdefg0554	-	PTS transporter subunit EIIC	0.98	-0.029814706	0.985861942	1	no	down	0.24	0.22	0.23	0.21	0.37	0	0.23	0.193333333
GeFixPreAbcdefg0267	mrcA	PBP1A family penicillin-binding protein	1.002	0.002584861	0.986398905	0.989907438	no	up	259.21	260.99	263.87	361.86	178.31	187.05	261.3566667	242.4066667
GeFixPreAbcdefg0832	-	hypothetical protein	0.98	-0.029125487	0.988983474	1	no	down	0.95	0.84	0	0.82	0	0.86	0.596666667	0.56
GeFixPreAbcdefg1111	-	mobile element protein	1.004	0.005871489	0.989126644	0.992140742	no	up	1.19	0.98	0.81	1.45	0.7	0.59	0.993333333	0.913333333
GeFixPreAbcdefg1835	mutY	A/G-specific adenine glycosylase	0.999	-0.001638924	0.990905241	0.993420229	no	down	15.21	19	16.98	20.88	13.19	12.31	17.06333333	15.46
GeFixPreAbcdefg0559	-	hypothetical protein	1.004	0.005436404	0.994045046	0.996009903	no	up	1.07	2.18	2.84	3.91	1.04	0.96	2.03	1.97
GeFixPreAbcdefg2077	-	5-methyltetrahydropteroyltriglutamate-- homocysteine methyltransferase	1.003	0.004090666	0.994496977	0.996009903	no	up	4.71	2.3	4.09	4.78	1.97	3.45	3.7	3.4
GeFixPreAbcdefg0701	aroD	type I 3-dehydroquinate dehydratase	1	0.000613235	0.995970255	0.996979855	no	up	310.61	346.44	313.19	328.82	264.69	266.82	323.4133333	286.7766667
GeFixPreAbcdefg1382	desK	sensor histidine kinase	1	-0.000596215	0.997936569	0.998442109	no	down	12.09	10.48	12.67	17.33	7.76	7.78	11.74666667	10.95666667
[truncated: 62 more rows]
